# Supplementary material for: trans-Diaqua­bis(2,2′-bipyridine-κ2 N,N′)ruthenium(II) bis­(trifluoro­methane­sulfonate)
Source: Acta Crystallogr Sect E Struct Rep Online. 2008 Oct 11;64(Pt 11):m1388–9. doi: 10.1107/S1600536808028195 (PMC2959720; doi:10.1107/S1600536808028195)
Supplement: Supplementary file 2 [file e-64-m1388-Isup2.hkl]

# 
# h,k,l, Fc-squared, Fo-squared, sigma(Fo-squared) and status flag 
# 
data_I
_shelx_title ' c07280 in P2(1)/c' 
_shelx_refln_list_code          4 
_shelx_F_calc_maximum      196.34 
_exptl_crystal_F_000       748.00 
_reflns_d_resolution_high  0.8222 
 
loop_ 
 _symmetry_equiv_pos_as_xyz 
 'x, y, z' 
 '-x, y+1/2, -z+1/2' 
 '-x, -y, -z' 
 'x, -y-1/2, z-1/2' 
 
_cell_length_a     8.6569 
_cell_length_b    14.1272 
_cell_length_c    11.3226 
_cell_angle_alpha  90.000 
_cell_angle_beta   93.095 
_cell_angle_gamma  90.000 
 
_shelx_F_squared_multiplier     1.000 
 
loop_ 
 _refln_index_h 
 _refln_index_k 
 _refln_index_l 
 _refln_F_squared_calc 
 _refln_F_squared_meas 
 _refln_F_squared_sigma 
 _refln_observed_status 
   1   0   0    14853.37    15175.05    594.53 o 
   2   0   0     3262.51     3417.10    113.53 o 
   3   0   0      310.76      382.55     11.66 o 
   4   0   0      109.64       96.68      7.23 o 
   5   0   0     2661.75     2374.99     71.86 o 
   6   0   0    10666.68     9740.45    331.44 o 
   7   0   0     2960.42     2833.83     73.30 o 
   8   0   0       16.20       29.19      7.02 o 
   9   0   0      306.45      360.71     16.62 o 
  10   0   0     1205.81     1256.62     77.50 o 
   1   1   0     3975.92     3951.30     91.51 o 
   2   1   0     3383.38     3383.87     71.43 o 
   3   1   0      277.34      263.94      7.44 o 
   4   1   0      155.22      164.43      6.69 o 
   5   1   0      453.51      436.13     14.02 o 
   6   1   0      203.22      248.13     13.57 o 
   7   1   0      657.97      620.65     16.80 o 
   8   1   0      464.33      473.42     13.10 o 
   9   1   0      623.84      607.59     18.39 o 
  10   1   0       57.28       63.29      7.99 o 
   0   2   0    11837.96    12872.35    418.16 o 
   1   2   0     5278.19     5691.32    113.87 o 
   2   2   0     5487.19     5470.72    102.30 o 
   3   2   0      699.00      615.47     14.31 o 
   4   2   0     1674.11     1675.08     29.05 o 
   5   2   0     6026.58     6117.17    104.50 o 
   6   2   0     1619.51     1578.19     39.91 o 
   7   2   0     2625.27     2637.87     48.96 o 
   8   2   0     4185.86     4205.48     73.83 o 
   9   2   0     1648.27     1665.72     45.00 o 
  10   2   0      822.90      866.93     31.09 o 
   1   3   0     7510.47     8289.44    208.25 o 
   2   3   0      203.81      233.09      6.93 o 
   3   3   0        4.49        0.79      2.37 o 
   4   3   0     2559.36     2776.14     41.80 o 
   5   3   0      965.49     1009.13     22.12 o 
   6   3   0      112.20       86.89     10.71 o 
   7   3   0     1188.59     1146.97     23.52 o 
   8   3   0     1053.49     1074.72     24.72 o 
   9   3   0      180.95      184.44     15.65 o 
  10   3   0       19.31       52.71      9.52 o 
   0   4   0    11200.72    11359.27    291.47 o 
   1   4   0     9729.88     9686.79    170.06 o 
   2   4   0     8043.58     8450.40    160.10 o 
   3   4   0     8938.64     9130.76    134.53 o 
   4   4   0     5834.36     5636.17     85.21 o 
   5   4   0     5619.96     5602.73    102.36 o 
   6   4   0     1180.93     1249.56     31.31 o 
   7   4   0      338.24      350.55     14.55 o 
   8   4   0      825.40      820.83     27.54 o 
   9   4   0     1125.59     1186.64     41.72 o 
  10   4   0     2164.99     2163.63     63.32 o 
   1   5   0      113.81      111.41      5.13 o 
   2   5   0     2849.98     2952.77     47.44 o 
   3   5   0     1876.82     2007.70     32.82 o 
   4   5   0      913.32     1003.13     21.34 o 
   5   5   0      152.34      166.23      8.52 o 
   6   5   0        6.28        5.91      5.69 o 
   7   5   0       57.46       65.89      8.52 o 
   8   5   0       58.57       62.58      7.88 o 
   9   5   0      291.31      270.84     15.13 o 
  10   5   0        0.23        2.68      8.05 o 
   0   6   0      260.20      334.96     13.06 o 
   1   6   0     4032.50     4018.98     66.57 o 
   2   6   0     2123.16     2193.73     40.19 o 
   3   6   0     1512.28     1445.47     28.37 o 
   4   6   0     3099.15     3042.05     71.26 o 
   5   6   0     4875.22     4922.74     87.46 o 
   6   6   0     4622.67     4562.25     69.07 o 
   7   6   0     1239.40     1280.52     27.37 o 
   8   6   0      776.52      771.40     20.41 o 
   9   6   0      915.62     1012.26     30.63 o 
   1   7   0      712.45      761.68     17.62 o 
   2   7   0      267.23      295.80     12.05 o 
   3   7   0        1.19        4.44      5.16 o 
   4   7   0      740.35      728.00     20.12 o 
   5   7   0       31.20       32.63      7.68 o 
   6   7   0      763.33      742.59     21.45 o 
   7   7   0      512.04      491.67     16.21 o 
   8   7   0      327.41      323.13     19.36 o 
   9   7   0       33.53       38.47      6.92 o 
   0   8   0     3023.01     2965.41     82.96 o 
   1   8   0     1515.49     1411.46     30.52 o 
   2   8   0     8285.65     7973.11    253.64 o 
   3   8   0     6774.92     6788.43    144.95 o 
   4   8   0     2208.46     2189.81     69.86 o 
   5   8   0      116.37      126.80      6.69 o 
   6   8   0     1221.40     1200.20     23.48 o 
   7   8   0     3685.64     3692.98     76.31 o 
   8   8   0     2860.19     2915.37     61.06 o 
   9   8   0     1016.76     1021.06     30.94 o 
   1   9   0      396.57      424.37     15.99 o 
   2   9   0       25.50       27.35     10.42 o 
   3   9   0        0.68       26.43      7.25 o 
   4   9   0     1645.62     1578.65     42.59 o 
   5   9   0        3.37       10.78      5.36 o 
   6   9   0      405.98      387.23     15.36 o 
   7   9   0       43.42       54.80      8.42 o 
   8   9   0        6.99        7.56      9.41 o 
   0  10   0     2997.27     2866.96    128.38 o 
   1  10   0     2809.88     2822.74     89.62 o 
   2  10   0     3572.45     3651.67    126.18 o 
   3  10   0      935.66     1022.77     31.71 o 
   4  10   0     2801.59     2662.52     35.75 o 
   5  10   0     1378.03     1287.01     22.19 o 
   6  10   0      864.86      885.11     18.19 o 
   7  10   0     1307.09     1256.35     30.32 o 
   8  10   0      982.25      981.96     20.51 o 
   1  11   0      635.62      642.55     37.92 o 
   2  11   0     2420.73     2184.04     45.31 o 
   3  11   0       52.26       46.11      4.13 o 
   4  11   0      209.97      185.20      6.63 o 
   5  11   0      798.52      784.56     16.27 o 
   6  11   0       16.01       13.88      3.82 o 
   7  11   0        4.35        2.84      4.12 o 
   8  11   0       81.17       80.94     10.63 o 
   0  12   0     2176.03     2057.59     64.34 o 
   1  12   0     1193.60     1158.70     28.65 o 
   2  12   0      373.92      388.72     11.08 o 
   3  12   0     3668.87     3499.98     77.59 o 
   4  12   0     1924.79     1942.91     37.85 o 
   5  12   0      425.98      428.90     14.13 o 
   6  12   0      717.32      759.57     17.92 o 
   7  12   0      849.45      825.67     17.14 o 
   1  13   0      373.73      416.25     14.70 o 
   2  13   0      359.68      367.82     16.01 o 
   3  13   0      159.51      164.97      8.20 o 
   4  13   0      742.32      754.16     19.74 o 
   5  13   0      311.15      283.14     10.19 o 
   6  13   0      114.74      104.07      5.77 o 
   0  14   0       18.54       22.30      8.82 o 
   1  14   0      897.55      925.71     48.15 o 
   2  14   0     2096.04     2194.40    141.32 o 
   3  14   0     2766.01     2831.64     68.22 o 
   4  14   0      494.28      521.03     22.27 o 
   5  14   0      427.89      407.23     17.71 o 
   6  14   0      203.64      164.23     17.21 o 
   1  15   0     1425.77     1514.65     35.42 o 
   2  15   0      310.50      324.01      9.64 o 
   3  15   0      125.82      116.15      6.96 o 
   4  15   0       32.06       34.96      3.77 o 
   5  15   0      888.56      940.40     20.70 o 
   0  16   0     1487.39     1604.17     44.65 o 
   1  16   0      939.15      978.21     21.00 o 
   2  16   0      394.61      395.72     20.47 o 
   3  16   0       10.23       12.37      2.78 o 
   1  17   0        8.63        8.68      3.32 o 
 -10   1   1      687.66      753.77     23.36 o 
  -9   1   1     2994.41     2921.94     60.17 o 
  -8   1   1     3615.60     3521.89     63.18 o 
  -7   1   1     1282.45     1326.22     26.38 o 
  -6   1   1     1815.93     1647.69     33.69 o 
  -5   1   1      428.80      394.62     11.16 o 
  -4   1   1     8028.26     8145.99    156.19 o 
  -3   1   1     6337.35     6205.97    126.50 o 
  -2   1   1    22491.52    22718.70    414.27 o 
  -1   1   1    14502.77    14752.30    292.39 o 
   0   1   1     6573.39     6693.65    111.54 o 
   1   1   1     2382.23     2552.58     59.60 o 
   2   1   1     2655.17     2569.00     44.71 o 
   3   1   1      362.50      348.26      9.37 o 
   4   1   1     4615.23     4502.50     71.16 o 
   5   1   1     1909.17     1842.42     37.72 o 
   6   1   1     3266.65     3329.40     65.37 o 
   7   1   1     3358.13     3441.46     63.16 o 
   8   1   1      594.47      628.31     15.60 o 
   9   1   1     1819.89     1916.70     50.14 o 
  10   1   1      750.78      793.64     29.80 o 
 -10   2   1       65.56       83.92      8.25 o 
  -9   2   1      304.23      365.59     31.22 o 
  -8   2   1      326.60      323.04     12.41 o 
  -7   2   1      162.03      174.31      8.85 o 
  -6   2   1     1025.20      988.37     23.06 o 
  -5   2   1     3963.59     4332.56     75.57 o 
  -4   2   1      518.13      494.44     12.16 o 
  -3   2   1     9346.25     9210.98    145.99 o 
  -2   2   1     1340.62     1327.93     23.90 o 
  -1   2   1    13909.60    14154.81    251.25 o 
   0   2   1      254.63      300.07     10.01 o 
   1   2   1    20979.52    21606.64    367.35 o 
   2   2   1      673.60      712.99     21.31 o 
   3   2   1     4021.26     4275.43     66.00 o 
   4   2   1       40.47       39.78      3.27 o 
   5   2   1      422.34      477.51     12.00 o 
   6   2   1      381.83      431.28     17.95 o 
   7   2   1      702.31      707.22     20.34 o 
   8   2   1       77.30       81.70      7.20 o 
   9   2   1      465.52      479.97     24.35 o 
  10   2   1      290.26      304.49     19.08 o 
 -10   3   1     2943.06     3038.62    142.10 o 
  -9   3   1     1358.66     1422.62     39.71 o 
  -8   3   1       46.90       58.99      6.79 o 
  -7   3   1      369.88      379.18     11.63 o 
  -6   3   1     2038.48     2045.15     44.99 o 
  -5   3   1     6523.98     6553.99    106.27 o 
  -4   3   1    10759.84    10433.34    153.37 o 
  -3   3   1     5938.72     6189.80     89.65 o 
  -2   3   1     1471.42     1429.46     26.21 o 
  -1   3   1      394.14      457.59     10.13 o 
   0   3   1    14758.17    14826.23    350.44 o 
   1   3   1    38548.46    39077.32    639.98 o 
   2   3   1     7230.73     7671.61    130.38 o 
   3   3   1     6167.74     6320.28    121.27 o 
   4   3   1     2096.86     2140.63     34.55 o 
   5   3   1      958.64      986.17     24.28 o 
   6   3   1     5730.98     5596.77    107.24 o 
   7   3   1     2510.38     2454.33     46.27 o 
   8   3   1      459.65      439.19     16.81 o 
   9   3   1      521.78      606.13     27.09 o 
  10   3   1     1575.84     1554.79     48.31 o 
 -10   4   1        1.69        7.50      7.45 o 
  -9   4   1      153.77      173.91     14.49 o 
  -8   4   1      187.03      202.22     10.39 o 
  -7   4   1      310.37      303.36      9.55 o 
  -6   4   1       68.16       67.63     10.32 o 
  -5   4   1       47.27       38.34      4.59 o 
  -4   4   1      367.97      386.93      9.39 o 
  -3   4   1     1163.53     1134.36     20.30 o 
  -2   4   1     1013.44     1055.33     24.95 o 
  -1   4   1        6.33        2.53      2.02 o 
   0   4   1      530.68      576.43     16.50 o 
   1   4   1     8066.69     8729.37    155.13 o 
   2   4   1        4.37       14.83      2.84 o 
   3   4   1       95.55      102.35      4.34 o 
   4   4   1       12.10       30.37      4.03 o 
   5   4   1      139.69      129.28     12.54 o 
   6   4   1      620.09      631.21     24.96 o 
   7   4   1      755.42      750.92     18.93 o 
   8   4   1       10.22       24.91      6.45 o 
   9   4   1        1.36       13.59      9.19 o 
  10   4   1       58.42       41.01     12.12 o 
 -10   5   1      461.04      419.89     26.24 o 
  -9   5   1      438.44      456.61     26.98 o 
  -8   5   1     1807.53     1748.46     46.32 o 
  -7   5   1     5173.43     4850.04     66.68 o 
  -6   5   1     1635.40     1541.77     38.27 o 
  -5   5   1     2795.71     2942.00     68.77 o 
  -4   5   1     1771.70     1704.47     29.29 o 
  -3   5   1     6330.43     6260.14     89.38 o 
  -2   5   1     3148.98     3028.22     55.25 o 
  -1   5   1     1925.44     1854.52     31.10 o 
   0   5   1     2283.07     2445.89     43.65 o 
   1   5   1     1525.82     1651.76     32.65 o 
   2   5   1    12111.18    12632.51    301.94 o 
   3   5   1    13604.12    13060.35    323.37 o 
   4   5   1     6929.91     6979.49    125.63 o 
   5   5   1     2234.72     2277.95     46.04 o 
   6   5   1       19.87       40.34      6.81 o 
   7   5   1      453.64      439.74     14.53 o 
   8   5   1     5610.75     5385.00    121.34 o 
   9   5   1     2511.52     2656.72     88.39 o 
  -9   6   1      379.20      419.43     26.20 o 
  -8   6   1       25.02       33.66      6.16 o 
  -7   6   1       18.38       21.95      4.51 o 
  -6   6   1      895.80      852.59     15.60 o 
  -5   6   1      315.64      392.39     14.20 o 
  -4   6   1      540.05      556.49     18.95 o 
  -3   6   1     1330.41     1454.62     24.17 o 
  -2   6   1     1672.19     1704.51     42.15 o 
  -1   6   1     4586.39     4546.31     74.96 o 
   0   6   1     1150.25     1205.24     26.44 o 
   1   6   1     1500.02     1481.81     31.00 o 
   2   6   1     7348.79     7453.83    151.13 o 
   3   6   1       33.26       45.13      5.19 o 
   4   6   1     1454.94     1424.38     41.31 o 
   5   6   1     2555.68     2593.65     49.91 o 
   6   6   1      808.13      781.27     16.57 o 
   7   6   1     1028.41     1017.63     24.41 o 
   8   6   1      508.42      486.78     16.83 o 
   9   6   1       21.45       24.19      7.61 o 
  -9   7   1      885.00      904.19     25.62 o 
  -8   7   1     1127.72     1210.58     31.17 o 
  -7   7   1     1206.35     1203.85     23.72 o 
  -6   7   1     1471.23     1444.14     23.28 o 
  -5   7   1     2304.18     2210.55     41.70 o 
  -4   7   1     1115.16     1045.44     25.13 o 
  -3   7   1     2262.75     2262.45     60.55 o 
  -2   7   1     8877.37     9126.87    152.80 o 
  -1   7   1     5691.97     5864.32     96.05 o 
   0   7   1     3205.68     2955.88     57.31 o 
   1   7   1      731.00      657.40     16.10 o 
   2   7   1     8525.31     8523.08    158.73 o 
   3   7   1     3533.33     3519.77     86.77 o 
   4   7   1     3135.51     2952.47     62.27 o 
   5   7   1     7575.03     7540.19    148.16 o 
   6   7   1      639.76      661.70     22.40 o 
   7   7   1      525.56      555.84     18.06 o 
   8   7   1     1291.14     1294.62     32.86 o 
   9   7   1      386.32      383.16     17.07 o 
  -9   8   1       21.50       28.73      6.07 o 
  -8   8   1        1.57        3.33      6.74 o 
  -7   8   1        5.41        3.20      6.52 o 
  -6   8   1       34.79       40.06      4.62 o 
  -5   8   1      535.34      487.94     11.70 o 
  -4   8   1      143.76      166.95     13.24 o 
  -3   8   1      378.08      423.73     20.87 o 
  -2   8   1      414.17      476.38     18.11 o 
  -1   8   1      256.26      276.61     11.23 o 
   0   8   1     1127.55     1086.00     26.40 o 
   1   8   1      530.42      543.37     15.85 o 
   2   8   1        4.30        3.02      4.78 o 
   3   8   1       10.99        6.30      4.72 o 
   4   8   1     1639.71     1598.11     39.62 o 
   5   8   1     1911.43     1791.69     27.07 o 
   6   8   1     1167.93     1145.10     23.23 o 
   7   8   1      139.49      155.00      9.96 o 
   8   8   1        2.78        9.57      6.25 o 
   9   8   1        4.85        1.87      5.76 o 
  -8   9   1     1567.00     1609.80     36.19 o 
  -7   9   1     1878.79     1865.83     36.80 o 
  -6   9   1     3478.00     3193.05     49.82 o 
  -5   9   1     2459.72     2234.56     47.42 o 
  -4   9   1     1837.92     1757.41     43.99 o 
  -3   9   1      909.02      878.77     31.14 o 
  -2   9   1     3467.31     3444.47    169.59 o 
  -1   9   1     2035.76     1970.77     49.65 o 
   0   9   1     8028.35     7628.12    171.43 o 
   1   9   1      308.58      298.58     13.75 o 
   2   9   1      243.42      237.62     13.28 o 
   3   9   1      611.84      655.90     22.47 o 
   4   9   1      715.55      707.34     16.60 o 
   5   9   1     2582.89     2350.66     47.82 o 
   6   9   1     1834.05     1732.84     34.12 o 
   7   9   1     2178.33     2198.95     38.49 o 
   8   9   1      488.55      480.96     13.91 o 
  -8  10   1       60.81       63.81      7.28 o 
  -7  10   1      179.85      154.82      7.29 o 
  -6  10   1      265.72      277.65      8.34 o 
  -5  10   1      173.93      202.44      8.51 o 
  -4  10   1      314.89      323.17      8.76 o 
  -3  10   1      277.02      278.93     18.82 o 
  -2  10   1       39.24       27.78      9.48 o 
  -1  10   1      535.72      527.25     27.01 o 
   0  10   1       13.26        9.39      5.25 o 
   1  10   1      736.19      692.08     25.25 o 
   2  10   1     1030.81      967.31     36.06 o 
   3  10   1       89.46       96.03      8.32 o 
   4  10   1      671.47      600.95     12.70 o 
   5  10   1     2182.85     2110.23     32.75 o 
   6  10   1       21.28       28.33      4.27 o 
   7  10   1      403.36      419.24     11.37 o 
   8  10   1      222.00      231.62      9.39 o 
  -7  11   1     1949.83     1992.75     36.97 o 
  -6  11   1      979.97      947.82     21.57 o 
  -5  11   1      436.32      428.56     11.73 o 
  -4  11   1      121.58      133.01      6.08 o 
  -3  11   1     2064.65     1984.97     35.19 o 
  -2  11   1     5940.78     5343.71    116.11 o 
  -1  11   1     3630.68     3401.98    152.32 o 
   0  11   1     2996.71     3061.82     83.77 o 
   1  11   1     1320.37     1303.53     47.31 o 
   2  11   1      619.31      590.59     13.89 o 
   3  11   1     5816.21     5443.97     79.65 o 
   4  11   1     2887.74     2780.74     41.40 o 
   5  11   1       17.87       24.49      3.85 o 
   6  11   1      381.62      364.39      9.37 o 
   7  11   1     1065.43     1018.21     20.95 o 
   8  11   1     1034.53     1017.05     47.06 o 
  -7  12   1      167.02      184.79      9.40 o 
  -6  12   1      128.64      139.17      8.17 o 
  -5  12   1       14.34       20.18      5.59 o 
  -4  12   1      807.84      818.81     17.09 o 
  -3  12   1     1089.96     1074.07     23.45 o 
  -2  12   1      115.36      130.48     15.26 o 
  -1  12   1        7.61       10.89      5.35 o 
   0  12   1      433.06      426.17     15.97 o 
   1  12   1      178.00      181.18      8.85 o 
   2  12   1       99.67      130.08     13.86 o 
   3  12   1        2.43        0.54      4.17 o 
   4  12   1        3.50        6.62      4.04 o 
   5  12   1       46.62       39.18      3.90 o 
   6  12   1      821.56      855.06     17.18 o 
   7  12   1        1.56        6.39      3.58 o 
  -6  13   1      470.80      505.40     12.38 o 
  -5  13   1     2227.32     2256.61     46.84 o 
  -4  13   1     1867.67     1966.50     46.02 o 
  -3  13   1     1136.71     1159.52     32.58 o 
  -2  13   1       25.92       36.14     15.50 o 
  -1  13   1     1272.39     1269.66     33.03 o 
   0  13   1     1552.85     1540.11     38.22 o 
   1  13   1     3114.86     3032.99     74.76 o 
   2  13   1      639.00      681.37     16.34 o 
   3  13   1      290.28      284.69     13.65 o 
   4  13   1      394.51      365.16     12.14 o 
   5  13   1      989.56     1003.40     21.60 o 
   6  13   1     2756.58     2728.53     51.05 o 
  -6  14   1       87.35       81.51      7.43 o 
  -5  14   1       36.73       39.80      4.82 o 
  -4  14   1      315.33      312.66     10.89 o 
  -3  14   1      397.05      358.32     22.74 o 
  -2  14   1       30.09       42.88      4.04 o 
  -1  14   1       96.80       99.92      6.52 o 
   0  14   1      335.48      339.19     16.45 o 
   1  14   1       45.77       48.80      5.15 o 
   2  14   1      164.92      166.95     10.44 o 
   3  14   1      234.98      230.90     12.22 o 
   4  14   1      647.91      659.07     19.73 o 
   5  14   1       26.28       22.68      4.42 o 
   6  14   1       90.70       91.33      9.56 o 
  -5  15   1      328.77      336.48     15.81 o 
  -4  15   1      740.45      775.80     18.33 o 
  -3  15   1     1318.12     1386.40     30.95 o 
  -2  15   1      351.51      392.77     10.85 o 
  -1  15   1     1119.38     1222.23     25.86 o 
   0  15   1     1533.16     1631.03     33.31 o 
   1  15   1     1910.88     2061.23     47.88 o 
   2  15   1     1250.05     1283.49     28.73 o 
   3  15   1      390.54      432.90     15.19 o 
   4  15   1      675.60      672.34     15.93 o 
   5  15   1     1609.78     1598.64     65.12 o 
  -3  16   1      229.61      224.67      6.85 o 
  -2  16   1        0.24        2.50      2.58 o 
  -1  16   1       93.51      114.09      7.59 o 
   0  16   1      299.66      313.76     11.09 o 
   1  16   1       45.11       42.57      4.47 o 
   2  16   1       26.11       33.39      4.91 o 
   3  16   1      127.99      122.06      5.60 o 
  -1  17   1      697.77      746.33     25.85 o 
   0  17   1      459.83      459.29     14.13 o 
   1  17   1      400.96      381.36      9.82 o 
 -10   0   2     3084.27     3087.67    102.77 o 
  -9   0   2     2609.50     2693.79     69.17 o 
  -8   0   2      734.57      850.17     26.03 o 
  -7   0   2      255.76      301.87     17.01 o 
  -6   0   2      132.79      137.62     11.91 o 
  -5   0   2     5005.81     5030.26    109.46 o 
  -4   0   2    15665.26    15833.00    381.59 o 
  -3   0   2     2008.04     1951.16     46.04 o 
  -2   0   2      908.22     1014.04     24.73 o 
  -1   0   2       26.91       24.17      5.06 o 
   0   0   2    16584.46    17765.12    510.27 o 
   1   0   2    20050.04    21087.29   1286.29 o 
   2   0   2     6502.67     6956.15    203.01 o 
   3   0   2     1811.75     2039.86     51.82 o 
   4   0   2      118.10      127.12      6.89 o 
   5   0   2     4848.54     5285.47    128.89 o 
   6   0   2     4804.84     4688.98    117.05 o 
   7   0   2    12219.82    12136.71    251.72 o 
   8   0   2      442.12      468.22     20.06 o 
   9   0   2       50.55       60.50     26.46 o 
 -10   1   2       12.19       19.99      6.94 o 
  -9   1   2        9.31       10.83      6.56 o 
  -8   1   2      231.80      269.32     13.27 o 
  -7   1   2      197.17      205.18      7.25 o 
  -6   1   2      308.15      310.50     12.25 o 
  -5   1   2      511.36      440.13     10.94 o 
  -4   1   2      269.59      332.28     10.63 o 
  -3   1   2      441.76      531.17     10.79 o 
  -2   1   2      207.61      203.31      4.98 o 
  -1   1   2    12437.90    12619.53    180.30 o 
   0   1   2     1622.93     1863.41     38.95 o 
   1   1   2      887.18      978.90     26.78 o 
   2   1   2      462.50      458.38     10.91 o 
   3   1   2      578.54      515.03     11.99 o 
   4   1   2      396.87      435.96      9.24 o 
   5   1   2      581.19      544.07     12.78 o 
   6   1   2      273.01      297.83     16.51 o 
   7   1   2      634.30      638.48     16.60 o 
   8   1   2      310.28      331.24     17.46 o 
   9   1   2      161.95      194.82     28.81 o 
 -10   2   2     1068.22     1104.52     36.70 o 
  -9   2   2      424.29      450.40     27.62 o 
  -8   2   2     2261.39     2280.06     45.96 o 
  -7   2   2     6124.74     5864.41     86.28 o 
  -6   2   2     3326.74     3329.74     66.15 o 
  -5   2   2     3591.06     3627.63     64.51 o 
  -4   2   2     3828.04     4113.15     70.74 o 
  -3   2   2     3028.81     3103.18     51.19 o 
  -2   2   2     6841.48     6493.32    101.33 o 
  -1   2   2    11338.12    11440.43    166.88 o 
   0   2   2    11375.27    11858.73    186.27 o 
   1   2   2      151.32      154.23      7.70 o 
   2   2   2       27.56       43.09      3.32 o 
   3   2   2     2735.12     2676.73     48.98 o 
   4   2   2     1323.02     1196.87     20.38 o 
   5   2   2     4319.50     4372.12     75.64 o 
   6   2   2     3166.47     3289.68     77.72 o 
   7   2   2     2177.16     2202.99     49.50 o 
   8   2   2     1449.42     1447.30     35.87 o 
   9   2   2     1587.69     1687.66     64.07 o 
  10   2   2     1625.92     1700.85     77.97 o 
 -10   3   2       21.35       21.20      6.09 o 
  -9   3   2      305.10      284.83     15.43 o 
  -8   3   2     1313.72     1251.57     27.48 o 
  -7   3   2       14.17       24.53      4.39 o 
  -6   3   2      479.16      474.61     17.38 o 
  -5   3   2      697.98      770.49     16.15 o 
  -4   3   2      645.90      665.97     13.58 o 
  -3   3   2     1286.99     1274.17     25.32 o 
  -2   3   2        5.72       -0.49      2.58 o 
  -1   3   2     3168.39     3341.52     58.24 o 
   0   3   2     5604.57     5729.11     88.12 o 
   1   3   2     3675.83     3481.18     63.70 o 
   2   3   2     1846.09     2037.11     40.28 o 
   3   3   2      353.33      402.89      9.81 o 
   4   3   2       25.27       38.79      4.81 o 
   5   3   2       48.64       41.50      4.80 o 
   6   3   2     2134.11     2166.49     51.25 o 
   7   3   2      160.13      165.24      9.79 o 
   8   3   2     1024.14      990.44     27.46 o 
   9   3   2       37.47       65.24     15.78 o 
  10   3   2        3.50        0.78      9.07 o 
 -10   4   2      408.07      441.46     25.68 o 
  -9   4   2      986.46     1004.22     42.47 o 
  -8   4   2     1367.49     1281.48     28.39 o 
  -7   4   2      581.26      596.78     16.68 o 
  -6   4   2     3037.84     2977.85     51.95 o 
  -5   4   2     3791.83     3620.95     61.79 o 
  -4   4   2      346.81      553.87     12.05 o 
  -3   4   2     6139.89     6295.16     94.07 o 
  -2   4   2    11215.63    12243.96    211.03 o 
  -1   4   2     4639.19     4954.94     78.60 o 
   0   4   2    13629.31    14091.29    250.99 o 
   1   4   2    20684.01    22205.45    391.56 o 
   2   4   2     4982.99     4785.90    149.74 o 
   3   4   2     3169.56     2970.16     51.11 o 
   4   4   2     6249.90     6361.49    107.98 o 
   5   4   2     3197.09     2932.61     61.01 o 
   6   4   2     3571.17     3300.87    158.64 o 
   7   4   2      189.98      225.97     11.04 o 
   8   4   2     1943.74     1960.31     40.86 o 
   9   4   2      658.36      662.58     56.91 o 
 -10   5   2       10.62        1.17     10.00 o 
  -9   5   2       23.68       25.38      6.47 o 
  -8   5   2       75.82       66.83      7.34 o 
  -7   5   2      142.63      161.15      6.99 o 
  -6   5   2       26.44       25.98      6.36 o 
  -5   5   2     2704.11     2793.96     49.61 o 
  -4   5   2     1180.68     1267.25     22.99 o 
  -3   5   2     6988.31     7456.95    116.93 o 
  -2   5   2     1263.98     1450.29     28.70 o 
  -1   5   2      420.82      450.70      9.01 o 
   0   5   2     1844.96     1958.57     34.62 o 
   1   5   2      358.00      364.07     10.47 o 
   2   5   2       38.43       55.84      7.30 o 
   3   5   2      976.79      954.57     25.63 o 
   4   5   2      194.33      205.12      9.07 o 
   5   5   2     3927.40     3884.52     75.33 o 
   6   5   2      905.79      925.94     18.89 o 
   7   5   2      985.16      928.94     27.15 o 
   8   5   2       75.62       95.46      8.73 o 
   9   5   2        5.96       13.97     10.43 o 
  -9   6   2     1801.26     1771.86     98.69 o 
  -8   6   2     1197.44     1213.02     37.16 o 
  -7   6   2      871.65      859.42     16.73 o 
  -6   6   2     2481.42     2333.93     31.90 o 
  -5   6   2     3958.57     3882.07     78.12 o 
  -4   6   2     6282.80     5953.71     90.72 o 
  -3   6   2     3520.90     3573.10     59.01 o 
  -2   6   2       77.94       96.54      6.57 o 
  -1   6   2     3775.02     3672.82     66.19 o 
   0   6   2     2090.40     2084.48     42.04 o 
   1   6   2     8061.48     7861.64    145.80 o 
   2   6   2    13490.53    13310.71    244.46 o 
   3   6   2     2360.57     2244.95     49.89 o 
   4   6   2      434.74      490.47     23.22 o 
   5   6   2     1672.84     1650.67     49.05 o 
   6   6   2     3319.15     3258.06     48.75 o 
   7   6   2      200.33      216.60     10.87 o 
   8   6   2     1610.59     1604.05     41.84 o 
   9   6   2     1310.03     1339.07     40.35 o 
  -9   7   2      150.86      149.61      9.87 o 
  -8   7   2       98.50      101.50     10.34 o 
  -7   7   2       42.67       50.04      6.68 o 
  -6   7   2       36.22       48.57      5.30 o 
  -5   7   2      447.88      486.52     14.86 o 
  -4   7   2      400.63      434.60     14.00 o 
  -3   7   2     3483.47     3424.14     70.55 o 
  -2   7   2      283.72      338.63     22.72 o 
  -1   7   2      153.65      146.38      8.15 o 
   0   7   2      141.42      163.20      7.73 o 
   1   7   2      423.47      495.80     13.64 o 
   2   7   2      161.81      200.19      9.24 o 
   3   7   2     1549.89     1402.32     36.30 o 
   4   7   2      344.67      307.37     15.89 o 
   5   7   2     2194.61     2112.35     49.05 o 
   6   7   2      664.11      660.00     14.17 o 
   7   7   2      168.68      186.58     11.09 o 
   8   7   2      154.68      151.48     11.68 o 
   9   7   2       54.38       43.87     10.16 o 
  -9   8   2      455.67      440.91     15.96 o 
  -8   8   2     1546.72     1574.52     44.49 o 
  -7   8   2     2933.39     3036.26     56.04 o 
  -6   8   2     4707.42     4423.15     65.09 o 
  -5   8   2      429.17      446.04     16.33 o 
  -4   8   2      419.60      437.62     19.80 o 
  -3   8   2      620.30      599.15     24.02 o 
  -2   8   2     5908.36     5908.57    139.79 o 
  -1   8   2     7147.16     6786.69    138.20 o 
   0   8   2      681.19      655.61     18.29 o 
   1   8   2      859.03      819.97     19.90 o 
   2   8   2     1271.13     1246.55     28.26 o 
   3   8   2     4778.18     4557.91     99.81 o 
   4   8   2    10554.61     9920.73    191.76 o 
   5   8   2     1992.20     1983.87     30.12 o 
   6   8   2      105.19      102.80      7.45 o 
   7   8   2      621.34      580.83     15.34 o 
   8   8   2      795.75      769.51     23.93 o 
   9   8   2     2740.92     2758.61     82.89 o 
  -8   9   2       75.00      107.08     14.44 o 
  -7   9   2        0.97       10.87      4.88 o 
  -6   9   2      112.88      105.39      7.17 o 
  -5   9   2      342.66      321.26     10.13 o 
  -4   9   2      176.97      186.94      7.55 o 
  -3   9   2      972.91      893.25     30.58 o 
  -2   9   2      325.61      316.01     20.22 o 
  -1   9   2      113.66       99.92     10.75 o 
   0   9   2     1392.67     1436.41     34.38 o 
   1   9   2      897.16      905.63     24.00 o 
   2   9   2      159.95      174.93      8.86 o 
   3   9   2     1270.98     1297.37     29.51 o 
   4   9   2       14.59       25.78      4.67 o 
   5   9   2        1.33        1.57      3.41 o 
   6   9   2       23.57       18.49      4.32 o 
   7   9   2      125.55      151.14      7.60 o 
   8   9   2        8.67        9.73      5.79 o 
  -8  10   2     1486.04     1426.46     32.73 o 
  -7  10   2     1332.11     1348.89     30.01 o 
  -6  10   2      637.09      675.24     19.97 o 
  -5  10   2      719.36      704.42     23.35 o 
  -4  10   2     4253.27     4082.98     62.09 o 
  -3  10   2     1474.75     1376.09     25.41 o 
  -2  10   2     1238.03     1275.45     51.38 o 
  -1  10   2     2432.98     2354.83     70.91 o 
   0  10   2     2040.11     2022.68     52.06 o 
   1  10   2      610.53      577.62     20.34 o 
   2  10   2      976.23      955.86     80.61 o 
   3  10   2     2241.59     2250.34     31.71 o 
   4  10   2     1147.31     1111.23     18.01 o 
   5  10   2      687.96      665.51     12.88 o 
   6  10   2     1477.23     1446.97     24.10 o 
   7  10   2     3259.17     3250.21     51.63 o 
   8  10   2      458.62      452.27     13.62 o 
  -7  11   2       12.27       15.27      4.18 o 
  -6  11   2       34.70       31.90      6.23 o 
  -5  11   2      108.54      122.22      7.66 o 
  -4  11   2      241.33      270.62      9.65 o 
  -3  11   2        0.26        7.36      6.95 o 
  -2  11   2      109.42      109.72      8.18 o 
  -1  11   2       86.12       80.56     12.38 o 
   0  11   2        3.02        9.72     10.34 o 
   1  11   2       89.96      117.06      8.80 o 
   2  11   2      709.79      687.00     14.53 o 
   3  11   2       31.04       32.75      8.21 o 
   4  11   2       17.70       17.50      4.02 o 
   5  11   2       83.08       91.30      4.63 o 
   6  11   2        0.15        0.23      2.77 o 
   7  11   2      100.37      107.13      6.35 o 
  -7  12   2      454.04      437.82     12.40 o 
  -6  12   2      436.75      433.82     10.28 o 
  -5  12   2     1447.49     1469.79     30.54 o 
  -4  12   2     1679.92     1798.73     37.31 o 
  -3  12   2     2845.37     2777.65     58.20 o 
  -2  12   2     1897.25     1781.93     71.75 o 
  -1  12   2      764.30      784.23     19.31 o 
   0  12   2     1121.40     1044.68     27.33 o 
   1  12   2     1887.93     1738.00     35.14 o 
   2  12   2     1390.47     1373.69     27.62 o 
   3  12   2      897.71      883.91     17.45 o 
   4  12   2     1034.58     1087.59     20.87 o 
   5  12   2      481.32      497.61     12.67 o 
   6  12   2     1284.89     1327.64     24.45 o 
   7  12   2     1507.95     1470.51     36.96 o 
  -6  13   2       80.18       86.70      5.22 o 
  -5  13   2      179.72      176.26      7.93 o 
  -4  13   2       29.63       45.19      5.54 o 
  -3  13   2      385.38      409.75     16.21 o 
  -2  13   2      317.66      329.12     11.44 o 
  -1  13   2       92.21      100.77      7.00 o 
   0  13   2      784.33      787.35     30.03 o 
   1  13   2      136.67      131.59      8.99 o 
   2  13   2     1090.88     1151.81     24.91 o 
   3  13   2      323.44      343.51     10.78 o 
   4  13   2       56.98       49.66      5.10 o 
   5  13   2      126.57      106.96      5.44 o 
   6  13   2       43.55       51.39      5.80 o 
  -5  14   2      459.98      477.81     17.39 o 
  -4  14   2      620.44      657.92     17.37 o 
  -3  14   2     1902.80     1956.88     37.29 o 
  -2  14   2     2152.49     2300.52     45.53 o 
  -1  14   2     2148.43     2211.66     39.86 o 
   0  14   2      588.81      598.18     17.60 o 
   1  14   2      585.51      577.13     14.63 o 
   2  14   2     1910.60     1965.63     45.01 o 
   3  14   2     1949.31     2013.51     42.73 o 
   4  14   2     1892.01     1946.15     33.16 o 
   5  14   2      814.36      810.38     20.57 o 
  -4  15   2        0.04       -2.69      2.69 o 
  -3  15   2       84.16       93.71      7.60 o 
  -2  15   2      336.32      363.14     10.27 o 
  -1  15   2       15.16       21.13      3.19 o 
   0  15   2       76.93       97.63      6.36 o 
   1  15   2        4.15       10.12      4.53 o 
   2  15   2      407.28      396.65     21.46 o 
   3  15   2       24.89       23.14      4.71 o 
   4  15   2        0.67       11.37      5.52 o 
  -3  16   2     1583.95     1590.67     29.25 o 
  -2  16   2      396.06      413.84      8.86 o 
  -1  16   2       17.19       20.75      3.76 o 
   0  16   2      628.29      655.76     16.92 o 
   1  16   2     2211.10     2291.69     55.76 o 
   2  16   2     1532.98     1591.83     33.70 o 
   3  16   2      243.65      240.42     14.18 o 
   0  17   2      228.35      224.24     11.99 o 
 -10   1   3     1118.57     1139.32     37.26 o 
  -9   1   3     1381.99     1414.45     39.26 o 
  -8   1   3      430.26      482.62     15.04 o 
  -7   1   3     1884.86     1795.14     28.08 o 
  -6   1   3     6247.24     6171.83    115.72 o 
  -5   1   3     1157.44     1145.21     21.51 o 
  -4   1   3     2804.27     2905.46     45.96 o 
  -3   1   3     5354.36     5327.58     89.78 o 
  -2   1   3     3914.37     3765.26     66.69 o 
  -1   1   3     9599.85     9821.61    141.61 o 
   0   1   3     1609.95     1638.84     27.03 o 
   1   1   3     6365.56     6647.79    106.38 o 
   2   1   3     3351.54     3516.44     62.56 o 
   3   1   3     3444.35     3675.80     57.86 o 
   4   1   3     3365.39     3151.37     48.26 o 
   5   1   3     1865.23     1833.70     39.28 o 
   6   1   3     3676.41     3848.70     99.31 o 
   7   1   3     5792.49     6230.20    317.63 o 
 -10   2   3       48.79       59.68      7.08 o 
  -9   2   3      606.33      585.51     21.50 o 
  -8   2   3       47.31       47.95      6.14 o 
  -7   2   3      279.85      312.81     11.12 o 
  -6   2   3        6.79       29.50      8.71 o 
  -5   2   3     3098.58     3076.33     49.74 o 
  -4   2   3      430.99      486.36     10.97 o 
  -3   2   3     1778.58     1804.75     30.57 o 
  -2   2   3      532.29      531.30     11.89 o 
  -1   2   3       36.34       43.62      3.30 o 
   0   2   3     1302.35     1313.06     24.85 o 
   1   2   3      831.89      808.77     15.32 o 
   2   2   3     6389.24     7010.89    153.82 o 
   3   2   3      883.14      865.90     20.01 o 
   4   2   3      587.69      644.44     14.19 o 
   5   2   3      620.15      636.05     16.34 o 
   6   2   3      456.31      463.14     18.43 o 
   7   2   3        2.38       12.98      8.77 o 
   8   2   3     1578.89     1621.14     81.89 o 
   9   2   3       37.43       68.83     20.24 o 
 -10   3   3     1182.93     1167.61     49.59 o 
  -9   3   3     2952.60     2945.54     89.62 o 
  -8   3   3     2477.67     2474.10     44.72 o 
  -7   3   3      197.66      235.16      7.38 o 
  -6   3   3       16.71       40.42      5.59 o 
  -5   3   3     2243.95     2186.57     35.51 o 
  -4   3   3    17168.87    17045.66    240.10 o 
  -3   3   3    14414.28    14563.32    202.70 o 
  -2   3   3     2097.83     2213.22     38.52 o 
  -1   3   3      490.76      537.52      9.95 o 
   0   3   3      164.68      158.48      7.49 o 
   1   3   3     3345.46     3190.02     65.21 o 
   2   3   3    31847.88    32037.08    717.49 o 
   3   3   3     7964.59     7833.30    151.01 o 
   4   3   3     1165.64     1150.91     25.09 o 
   5   3   3      894.31      907.34     27.67 o 
   6   3   3     2130.15     2050.51     45.68 o 
   7   3   3     1995.53     2002.34     43.60 o 
   8   3   3     2765.91     3005.54     96.29 o 
   9   3   3      512.60      498.34     37.83 o 
 -10   4   3      176.88      176.74     12.04 o 
  -9   4   3      278.04      261.02     14.43 o 
  -8   4   3      263.08      289.01     10.70 o 
  -7   4   3      965.50      953.43     16.05 o 
  -6   4   3       27.67       33.80      6.05 o 
  -5   4   3      616.31      613.59     14.30 o 
  -4   4   3      722.93      710.98     14.03 o 
  -3   4   3      493.06      444.93      9.01 o 
  -2   4   3        4.82        0.32      2.92 o 
  -1   4   3       78.80      127.61      4.17 o 
   0   4   3     1483.12     1517.07     31.52 o 
   1   4   3     3442.60     3343.96     58.27 o 
   2   4   3     2613.75     2832.33     71.58 o 
   3   4   3     1593.37     1398.07     28.12 o 
   4   4   3      545.85      519.66     13.44 o 
   5   4   3        1.05       10.33      4.68 o 
   6   4   3      576.50      523.32     13.29 o 
   7   4   3        0.55        6.74      8.44 o 
   8   4   3        1.58       20.43      9.65 o 
   9   4   3      149.88      171.94     20.61 o 
  -9   5   3      321.94      335.58     13.16 o 
  -8   5   3     1452.77     1432.61     27.27 o 
  -7   5   3     3042.36     2913.24     39.96 o 
  -6   5   3     3603.46     3406.83     57.60 o 
  -5   5   3     5324.02     4954.38     79.18 o 
  -4   5   3     3159.81     3122.67     47.49 o 
  -3   5   3     4317.82     4585.34     64.40 o 
  -2   5   3     5565.88     5793.85    129.28 o 
  -1   5   3     3230.34     3036.08     62.65 o 
   0   5   3     8744.95     8757.78    161.72 o 
   1   5   3     1725.73     1844.19     37.74 o 
   2   5   3      482.34      550.91     13.11 o 
   3   5   3     2005.41     1771.81     56.03 o 
   4   5   3     7233.10     7132.57    225.71 o 
   5   5   3     2116.30     2098.64     44.37 o 
   6   5   3      109.91      145.16     11.36 o 
   7   5   3       22.66       40.54      9.61 o 
   8   5   3     1286.22     1268.42     41.87 o 
   9   5   3     1838.13     1774.16     57.67 o 
  -9   6   3       66.58       56.25      6.71 o 
  -8   6   3       63.88       44.07      7.00 o 
  -7   6   3      131.68      135.44      6.00 o 
  -6   6   3       30.08       42.15      4.53 o 
  -5   6   3        0.77        2.54      5.14 o 
  -4   6   3       10.10       10.48      3.92 o 
  -3   6   3      700.04      753.49     16.31 o 
  -2   6   3      208.32      230.72      9.90 o 
  -1   6   3      303.65      344.40     13.08 o 
   0   6   3      299.68      357.97     15.33 o 
   1   6   3       29.25       34.85      5.17 o 
   2   6   3      637.35      672.33     17.19 o 
   3   6   3      486.62      553.41     15.86 o 
   4   6   3       17.93       26.18      8.24 o 
   5   6   3      390.40      415.32     19.24 o 
   6   6   3        3.04        9.62      5.30 o 
   7   6   3       10.96       22.96      7.29 o 
   8   6   3      172.71      158.93     12.86 o 
   9   6   3      557.01      556.68     27.59 o 
  -9   7   3      872.57      865.45     26.60 o 
  -8   7   3     2029.14     1994.79     40.38 o 
  -7   7   3     2206.51     2089.85     33.55 o 
  -6   7   3      745.69      805.11     15.25 o 
  -5   7   3     1815.19     1772.53     28.22 o 
  -4   7   3      281.20      244.95      9.76 o 
  -3   7   3      336.19      272.60     12.73 o 
  -2   7   3     4415.98     4336.90    105.79 o 
  -1   7   3     1682.65     1775.05     55.46 o 
   0   7   3     9853.18     9523.25    176.83 o 
   1   7   3    12520.65    12199.60    224.96 o 
   2   7   3     1258.97     1150.26     26.47 o 
   3   7   3     2666.09     2510.80     52.03 o 
   4   7   3     3179.88     3108.74     67.24 o 
   5   7   3     1788.45     1623.48     29.80 o 
   6   7   3      806.00      804.53     17.31 o 
   7   7   3     1733.52     1738.74     39.02 o 
   8   7   3     1127.85     1179.12     31.19 o 
   9   7   3      967.08      996.03     47.06 o 
  -9   8   3      309.26      334.36     28.41 o 
  -8   8   3      212.66      209.54      9.87 o 
  -7   8   3       85.83      106.51      6.98 o 
  -6   8   3       35.69       54.87      6.85 o 
  -5   8   3      147.51      140.74      6.86 o 
  -4   8   3      167.31      155.56     12.79 o 
  -3   8   3        8.99       23.22      6.92 o 
  -2   8   3       32.02       29.02      6.78 o 
  -1   8   3        1.69        8.34      4.89 o 
   0   8   3      190.70      191.16     10.05 o 
   1   8   3      976.77      952.24     22.99 o 
   2   8   3     2230.20     2235.90     42.65 o 
   3   8   3       92.63       66.44      7.09 o 
   4   8   3       41.59       52.84      8.33 o 
   5   8   3      597.08      577.75     15.32 o 
   6   8   3      123.02      139.74      8.42 o 
   7   8   3        1.66       17.22      5.34 o 
   8   8   3      124.30      130.67      7.25 o 
  -8   9   3     1716.52     1699.61     39.13 o 
  -7   9   3     1588.00     1518.33     39.03 o 
  -6   9   3     1074.09      969.33     19.67 o 
  -5   9   3     2090.00     2031.94     47.21 o 
  -4   9   3     1521.19     1441.56     36.70 o 
  -3   9   3      605.05      623.47     29.64 o 
  -2   9   3     2587.05     2576.92    115.58 o 
  -1   9   3     3571.16     3581.80     88.46 o 
   0   9   3     2014.42     2001.06     46.12 o 
   1   9   3     1656.09     1505.45     36.27 o 
   2   9   3     2430.87     2238.97     43.72 o 
   3   9   3     1618.26     1611.00     37.33 o 
   4   9   3       17.55       21.54      3.77 o 
   5   9   3     2949.35     2905.45     43.70 o 
   6   9   3     2233.52     2207.55     36.55 o 
   7   9   3     1261.76     1271.92     24.47 o 
   8   9   3      882.17      852.80     20.07 o 
  -8  10   3       26.24       29.61      7.32 o 
  -7  10   3        4.52        5.77      4.30 o 
  -6  10   3        0.77        7.38      4.57 o 
  -5  10   3      454.35      471.37     14.64 o 
  -4  10   3      304.30      316.48     11.59 o 
  -3  10   3      600.55      597.23     15.33 o 
  -2  10   3     2454.99     2396.05    105.81 o 
  -1  10   3       82.42       87.27     22.38 o 
   0  10   3       20.33       42.74      9.00 o 
   1  10   3      169.64      187.06     12.50 o 
   2  10   3       41.80       51.17      5.93 o 
   3  10   3     1071.21     1042.29     17.31 o 
   4  10   3       57.94       79.26      5.94 o 
   5  10   3      585.58      546.95     17.32 o 
   6  10   3      453.48      452.06     16.01 o 
   7  10   3       55.22       55.36      4.61 o 
   8  10   3      235.09      242.54     15.66 o 
  -7  11   3      968.23      960.28     20.75 o 
  -6  11   3     2901.18     2876.40     45.87 o 
  -5  11   3     1027.17     1033.45     22.59 o 
  -4  11   3       65.98       77.53      6.38 o 
  -3  11   3      335.31      341.33     12.67 o 
  -2  11   3     1722.62     1680.21     35.75 o 
  -1  11   3     6269.08     5855.63     97.63 o 
   0  11   3     3567.61     3445.16     55.16 o 
   1  11   3       52.22       74.89      5.59 o 
   2  11   3      319.16      330.13      9.71 o 
   3  11   3     2323.51     2261.28     36.94 o 
   4  11   3     3880.42     3839.57     55.76 o 
   5  11   3     4866.75     4825.11     69.14 o 
   6  11   3     1524.39     1544.30     28.25 o 
   7  11   3      100.62      107.64      6.60 o 
  -7  12   3       55.95       60.35      7.48 o 
  -6  12   3       20.23       26.22      4.55 o 
  -5  12   3      262.25      289.56      9.62 o 
  -4  12   3      202.63      224.54     17.23 o 
  -3  12   3      699.11      725.18     19.77 o 
  -2  12   3      496.29      506.58     14.16 o 
  -1  12   3       34.51       37.59      4.85 o 
   0  12   3       95.15      114.89      6.55 o 
   1  12   3      544.10      525.73     12.36 o 
   2  12   3      163.95      185.54      8.34 o 
   3  12   3      305.62      277.93     10.16 o 
   4  12   3       58.37       65.93      4.70 o 
   5  12   3       18.62       25.18      3.68 o 
   6  12   3      115.08      128.78      5.84 o 
   7  12   3       80.31       79.09      7.51 o 
  -6  13   3     1046.08     1043.78     22.19 o 
  -5  13   3      872.84      901.06     20.32 o 
  -4  13   3     2818.92     2851.09     61.03 o 
  -3  13   3     4814.29     4759.29     76.17 o 
  -2  13   3      918.40      929.17     25.34 o 
  -1  13   3      340.01      333.98     14.78 o 
   0  13   3      971.25      986.74     24.30 o 
   1  13   3      744.19      775.21     17.99 o 
   2  13   3      893.59      960.05     18.01 o 
   3  13   3      980.77      976.45     20.34 o 
   4  13   3      864.78      859.34     16.95 o 
   5  13   3       30.74       34.28      5.79 o 
   6  13   3     1070.53     1047.69     26.15 o 
  -5  14   3       78.23       70.83      4.65 o 
  -4  14   3       13.94       17.80      3.80 o 
  -3  14   3        0.45        8.75      3.43 o 
  -2  14   3      164.90      179.32      7.24 o 
  -1  14   3      276.64      287.99      8.61 o 
   0  14   3      168.68      190.43     13.89 o 
   1  14   3       25.89       21.89      5.40 o 
   2  14   3       62.21       70.40      6.19 o 
   3  14   3       53.04       61.94      4.20 o 
   4  14   3       21.38       30.39      3.54 o 
   5  14   3       18.85       23.02      4.04 o 
  -4  15   3     1013.07     1006.51     19.82 o 
  -3  15   3      816.67      821.89     19.79 o 
  -2  15   3     1097.73     1157.46     23.11 o 
  -1  15   3      745.03      823.15     16.34 o 
   0  15   3      778.40      824.63     25.92 o 
   1  15   3     1804.47     1820.71     54.37 o 
   2  15   3      874.95      876.84     27.54 o 
   3  15   3      503.14      522.16     16.84 o 
   4  15   3     1108.93     1158.36     44.39 o 
  -3  16   3       17.50       15.86      2.41 o 
  -2  16   3        0.64        3.36      1.94 o 
  -1  16   3       19.04       23.52      3.77 o 
   0  16   3      298.01      301.98      8.32 o 
   1  16   3      188.04      169.32      9.31 o 
   2  16   3       34.46       32.55      3.89 o 
 -10   0   4      323.05      328.34     39.96 o 
  -9   0   4     2047.95     1968.91     71.40 o 
  -8   0   4     4574.59     4611.29    102.42 o 
  -7   0   4     2837.73     2716.44     54.53 o 
  -6   0   4      272.20      312.04     18.89 o 
  -5   0   4      303.39      279.17     13.76 o 
  -4   0   4     1227.12     1187.25     30.38 o 
  -3   0   4     2721.91     2558.18     57.28 o 
  -2   0   4    24463.46    24804.56    482.88 o 
  -1   0   4    10437.62    11209.37    249.47 o 
   0   0   4     3471.92     3829.65     76.82 o 
   1   0   4       49.51       69.03      5.46 o 
   2   0   4     5327.48     5486.40    143.44 o 
   3   0   4    17854.15    18953.59    487.44 o 
   4   0   4     1699.37     1719.51     49.52 o 
   5   0   4     7664.50     7716.11    245.06 o 
 -10   1   4       96.04       90.64      9.50 o 
  -9   1   4      336.30      342.08     20.12 o 
  -8   1   4        0.70       -0.04      5.52 o 
  -7   1   4     3116.67     2944.24     41.28 o 
  -6   1   4     1444.27     1434.34     28.29 o 
  -5   1   4      596.75      619.82     14.12 o 
  -4   1   4      185.61      191.38      7.30 o 
  -3   1   4      923.80      951.19     17.34 o 
  -2   1   4     2108.54     2325.21     38.98 o 
  -1   1   4     1167.44     1169.95     20.20 o 
   0   1   4       94.60       97.08      4.19 o 
   1   1   4     2853.93     3008.93     49.93 o 
   2   1   4        9.19       25.13      2.99 o 
   3   1   4      457.85      510.24     13.59 o 
   4   1   4      712.72      874.89     22.32 o 
   5   1   4       64.21       89.50      8.14 o 
   6   1   4       17.96       29.92     16.11 o 
 -10   2   4     1400.72     1385.08     35.51 o 
  -9   2   4      943.78     1012.50     39.39 o 
  -8   2   4      146.95      179.06      8.17 o 
  -7   2   4     2535.94     2504.86     34.33 o 
  -6   2   4     8074.02     7780.32    120.79 o 
  -5   2   4     5646.59     5548.49     85.68 o 
  -4   2   4     1661.28     1632.75     28.21 o 
  -3   2   4     5073.96     5293.72     79.93 o 
  -2   2   4     4418.86     4462.53     68.74 o 
  -1   2   4     3812.38     3734.45     53.07 o 
   0   2   4    24314.06    25025.73    365.35 o 
   1   2   4     3307.29     3210.73     55.35 o 
   2   2   4      608.82      638.28     15.18 o 
   3   2   4     2975.47     3238.04     68.79 o 
   4   2   4     2969.68     2957.14     74.50 o 
   5   2   4     2950.15     2905.47     82.05 o 
   6   2   4     2917.64     2811.18     81.35 o 
 -10   3   4       33.93       55.37      6.23 o 
  -9   3   4       39.07       31.35      7.29 o 
  -8   3   4      389.98      376.96     11.08 o 
  -7   3   4      196.65      198.31      6.98 o 
  -6   3   4      874.46      885.22     18.37 o 
  -5   3   4       49.47       33.35      4.33 o 
  -4   3   4       42.41       51.15      3.91 o 
  -3   3   4      585.73      547.90     11.03 o 
  -2   3   4     1101.03     1164.20     22.25 o 
  -1   3   4        0.21        0.56      2.11 o 
   0   3   4     2997.74     3268.43     56.48 o 
   1   3   4    13152.63    13483.89    335.96 o 
   2   3   4     1159.89     1324.96     33.13 o 
   3   3   4     1405.68     1615.48     42.95 o 
   4   3   4     2384.60     2790.29     70.58 o 
   5   3   4       33.17       17.98      7.07 o 
   6   3   4        0.29       11.16      5.23 o 
   7   3   4       33.32       48.98     11.09 o 
   8   3   4        0.02       16.49     10.48 o 
  -9   4   4      646.31      647.75     23.91 o 
  -8   4   4     1238.58     1203.73     21.36 o 
  -7   4   4     1203.60     1261.74     19.60 o 
  -6   4   4     2831.95     2842.51     38.01 o 
  -5   4   4     4951.40     4938.49     74.83 o 
  -4   4   4     2756.68     2680.81     42.04 o 
  -3   4   4      372.50      326.13      9.02 o 
  -2   4   4      207.61      188.99      7.45 o 
  -1   4   4     1797.04     1758.42     30.47 o 
   0   4   4     1547.45     1494.83     37.05 o 
   1   4   4    11201.71    11784.31    196.53 o 
   2   4   4    10267.26    10655.12    196.80 o 
   3   4   4     1214.02     1108.38     29.70 o 
   4   4   4     3788.97     3846.04     70.88 o 
   5   4   4     1477.49     1385.99     31.90 o 
   6   4   4      603.11      596.84     16.84 o 
   7   4   4     1648.78     1626.66     64.73 o 
   8   4   4     2894.01     3117.18     84.58 o 
  -9   5   4       42.47       78.62      7.04 o 
  -8   5   4       58.34       61.75      5.51 o 
  -7   5   4       69.63       72.91      5.38 o 
  -6   5   4       60.00       74.99      5.20 o 
  -5   5   4        8.74       25.67      6.84 o 
  -4   5   4     1421.21     1489.01     30.33 o 
  -3   5   4     1134.80     1222.52     24.61 o 
  -2   5   4     1806.79     1983.99     39.88 o 
  -1   5   4      342.88      312.73     11.44 o 
   0   5   4       64.29       71.18      6.56 o 
   1   5   4     1374.84     1379.81     30.06 o 
   2   5   4       32.08       40.89      5.88 o 
   3   5   4      449.72      488.76     14.47 o 
   4   5   4      202.58      184.68      9.67 o 
   5   5   4       71.76       82.05      7.76 o 
   6   5   4     1072.47     1041.11     28.96 o 
   7   5   4      253.64      270.60     16.78 o 
   8   5   4       69.69       58.34     10.28 o 
   9   5   4      105.93      103.15     10.65 o 
  -9   6   4     1354.81     1364.54     51.93 o 
  -8   6   4     4542.72     4384.15    118.55 o 
  -7   6   4     1830.74     1794.00     29.77 o 
  -6   6   4      356.61      361.01     10.41 o 
  -5   6   4      955.07      883.61     20.84 o 
  -4   6   4     4991.31     4948.75    109.29 o 
  -3   6   4     5380.60     5249.07    103.11 o 
  -2   6   4     4153.92     4067.34     81.00 o 
  -1   6   4     3930.65     3724.62     89.20 o 
   0   6   4      115.66      135.55      7.74 o 
   1   6   4     2778.73     2857.84     57.10 o 
   2   6   4     7117.08     6731.82    126.79 o 
   3   6   4     1434.09     1242.36     32.46 o 
   4   6   4      758.10      770.62     23.65 o 
   5   6   4       99.25      138.25      5.88 o 
   6   6   4      858.23      847.21     18.84 o 
   7   6   4     1774.40     1706.51     38.20 o 
   8   6   4     2452.24     2381.35     52.58 o 
   9   6   4     1894.12     1824.32     65.38 o 
  -9   7   4       31.49       57.72      8.73 o 
  -8   7   4        0.18        5.76      3.53 o 
  -7   7   4      205.39      173.79      9.50 o 
  -6   7   4       32.50       42.09      6.28 o 
  -5   7   4        6.59       10.32      3.97 o 
  -4   7   4      348.73      342.01     14.60 o 
  -3   7   4      201.06      222.15     12.68 o 
  -2   7   4     2005.26     1845.98     54.46 o 
  -1   7   4      211.56      192.81     11.53 o 
   0   7   4      645.51      657.29     17.92 o 
   1   7   4      516.98      537.54     15.36 o 
   2   7   4      346.44      347.38     10.91 o 
   3   7   4      856.20      779.22     19.35 o 
   4   7   4     2301.56     2175.35     52.44 o 
   5   7   4       34.58       33.38      5.71 o 
   6   7   4       60.38       74.51      6.97 o 
   7   7   4      140.22      146.12      7.73 o 
   8   7   4       15.13       26.81      6.02 o 
  -8   8   4     1006.22     1000.51     36.97 o 
  -7   8   4      958.61      948.44     21.63 o 
  -6   8   4     1425.94     1383.69     30.94 o 
  -5   8   4     1703.02     1600.52     30.59 o 
  -4   8   4      489.48      458.94     17.96 o 
  -3   8   4      241.52      288.14     18.74 o 
  -2   8   4     3590.85     3697.60    121.20 o 
  -1   8   4    10199.81    10022.44    231.81 o 
   0   8   4     6485.13     5998.92    147.07 o 
   1   8   4     3068.42     2876.54     53.46 o 
   2   8   4      296.45      276.54     11.22 o 
   3   8   4       91.29       92.79      7.05 o 
   4   8   4     2564.68     2304.87     31.27 o 
   5   8   4     5980.46     5824.80     80.06 o 
   6   8   4     3336.91     3309.10     56.72 o 
   7   8   4      456.22      450.81     12.29 o 
   8   8   4       32.28       25.77      4.38 o 
  -8   9   4       24.18       30.65      5.17 o 
  -7   9   4      958.16      913.02     20.10 o 
  -6   9   4      147.81      140.53      8.04 o 
  -5   9   4      719.65      713.03     18.65 o 
  -4   9   4      548.75      494.86     12.40 o 
  -3   9   4       13.07       29.78      5.13 o 
  -2   9   4     1018.04     1002.04     33.59 o 
  -1   9   4      454.83      447.00     22.84 o 
   0   9   4      220.03      214.83     14.74 o 
   1   9   4       70.96       73.24      7.83 o 
   2   9   4       86.68       82.22      7.54 o 
   3   9   4       82.14       86.41      5.04 o 
   4   9   4      593.63      597.86     11.29 o 
   5   9   4       18.21       28.20      4.18 o 
   6   9   4      407.39      416.15     11.74 o 
   7   9   4      441.84      502.29     13.86 o 
   8   9   4        0.11        5.41      3.86 o 
  -8  10   4      483.03      482.26     21.92 o 
  -7  10   4     1242.97     1205.43     23.44 o 
  -6  10   4     1948.93     1980.90     30.79 o 
  -5  10   4       95.63      114.59      6.69 o 
  -4  10   4      995.73     1028.60     18.45 o 
  -3  10   4     5666.72     5322.74     77.48 o 
  -2  10   4     2093.62     2003.56     39.42 o 
  -1  10   4     1050.64     1070.80     33.71 o 
   0  10   4     2774.36     2707.51     96.40 o 
   1  10   4     2080.75     1942.56     33.81 o 
   2  10   4     1565.48     1504.24     23.07 o 
   3  10   4     3205.89     3097.07     44.63 o 
   4  10   4     1943.23     1941.13     28.88 o 
   5  10   4      546.60      536.05     11.87 o 
   6  10   4      832.00      767.35     16.72 o 
   7  10   4     1890.62     1901.80     32.93 o 
  -7  11   4       52.91       55.63      4.90 o 
  -6  11   4      144.91      160.88      8.49 o 
  -5  11   4       52.21       61.53      5.32 o 
  -4  11   4      361.61      363.61      8.75 o 
  -3  11   4       30.30       37.54      5.26 o 
  -2  11   4       18.51       21.57      4.51 o 
  -1  11   4       14.65       17.09      4.92 o 
   0  11   4      423.66      410.20     13.11 o 
   1  11   4      391.62      388.94     10.14 o 
   2  11   4      162.07      159.42      6.09 o 
   3  11   4      927.71      890.98     17.15 o 
   4  11   4       35.33       34.36      3.76 o 
   5  11   4        5.14       16.94      3.44 o 
   6  11   4       98.54       93.46      5.61 o 
   7  11   4      232.91      235.30      8.72 o 
  -7  12   4      783.74      766.72     37.13 o 
  -6  12   4     1193.77     1197.59     25.57 o 
  -5  12   4     1493.93     1552.01     33.58 o 
  -4  12   4     2919.74     2930.67     51.75 o 
  -3  12   4     1861.03     1810.22     30.10 o 
  -2  12   4      678.32      681.47     15.66 o 
  -1  12   4      578.12      561.20     14.37 o 
   0  12   4      189.16      221.62      9.07 o 
   1  12   4      709.09      693.71     15.25 o 
   2  12   4     4183.31     4187.22     74.69 o 
   3  12   4     2428.97     2404.83     37.84 o 
   4  12   4      650.26      621.75     12.65 o 
   5  12   4      578.65      609.60     11.98 o 
   6  12   4      514.94      486.25     13.64 o 
  -6  13   4       12.21       19.61      3.82 o 
  -5  13   4      299.10      301.60      9.74 o 
  -4  13   4       48.52       52.01      5.23 o 
  -3  13   4       14.62       17.77      3.35 o 
  -2  13   4      125.67      128.94      6.21 o 
  -1  13   4      432.51      431.30     14.81 o 
   0  13   4        0.35        6.17      4.71 o 
   1  13   4      225.54      220.38     17.07 o 
   2  13   4        2.57        8.44      4.64 o 
   3  13   4       10.04       16.16      3.62 o 
   4  13   4       24.22       28.62      4.63 o 
   5  13   4       37.39       35.83      4.53 o 
  -5  14   4     2292.24     2327.71     58.42 o 
  -4  14   4     1191.25     1141.78     25.76 o 
  -3  14   4      369.82      379.07     10.50 o 
  -2  14   4      175.30      181.22      7.09 o 
  -1  14   4      369.28      380.07      9.24 o 
   0  14   4     1460.67     1514.85     28.96 o 
   1  14   4      799.45      918.38     24.49 o 
   2  14   4      368.62      426.99     12.43 o 
   3  14   4      918.15      977.27     21.23 o 
   4  14   4     1490.15     1480.16     30.36 o 
   5  14   4     1146.86     1190.18     53.54 o 
  -4  15   4      360.25      356.49     11.63 o 
  -3  15   4       21.22       18.96      3.14 o 
  -2  15   4      218.69      220.68      6.93 o 
  -1  15   4      375.55      405.80     12.07 o 
   0  15   4      302.77      306.90     10.58 o 
   1  15   4        3.67       15.36      7.74 o 
   2  15   4      363.14      375.78     12.10 o 
   3  15   4       46.52       42.83      5.28 o 
  -2  16   4     1591.80     1516.07     33.62 o 
  -1  16   4      277.02      281.13     14.21 o 
   0  16   4       92.61       90.08      5.58 o 
   1  16   4      775.88      730.81     18.31 o 
   2  16   4     1033.17     1072.64     38.66 o 
  -9   1   5     2828.01     2834.62     68.01 o 
  -8   1   5      865.64      864.54     14.85 o 
  -7   1   5      183.38      206.39      6.92 o 
  -6   1   5     4135.24     3868.67     51.00 o 
  -5   1   5     4171.54     4115.68     69.61 o 
  -4   1   5     6481.70     6304.15     95.86 o 
  -3   1   5    11193.67    11206.99    165.37 o 
  -2   1   5     2451.38     2542.04     40.78 o 
  -1   1   5       53.15       39.09      2.97 o 
   0   1   5     2938.31     3021.07     43.90 o 
   1   1   5     4931.64     5013.54     80.19 o 
   2   1   5     7471.55     7952.77    148.18 o 
   3   1   5     3878.19     4250.38    113.13 o 
   4   1   5     3355.35     3441.79     91.43 o 
   5   1   5     1622.36     1557.44     41.05 o 
   6   1   5     2098.64     1909.30    110.90 o 
  -9   2   5      706.37      799.79     33.69 o 
  -8   2   5      150.61      193.45      7.09 o 
  -7   2   5      172.29      182.08      7.16 o 
  -6   2   5      139.32      159.40      6.07 o 
  -5   2   5      195.74      201.43      9.29 o 
  -4   2   5      930.31      909.11     18.06 o 
  -3   2   5      532.97      519.73     12.18 o 
  -2   2   5      738.35      898.31     17.09 o 
  -1   2   5      108.21      109.83      3.99 o 
   0   2   5     2562.64     2954.86     51.33 o 
   1   2   5      158.20      180.00      6.62 o 
   2   2   5       23.20       18.98      5.70 o 
   3   2   5      947.71     1061.98     39.55 o 
   4   2   5     1039.98     1086.70     41.85 o 
   5   2   5      191.80      202.81     30.14 o 
   6   2   5        6.88       13.31      8.48 o 
   7   2   5     1125.20     1184.42     49.19 o 
  -9   3   5      823.48      871.95     26.22 o 
  -8   3   5     3509.73     3485.52     53.87 o 
  -7   3   5     3990.69     4036.59     55.46 o 
  -6   3   5      580.79      573.82     11.41 o 
  -5   3   5      346.76      354.39     10.44 o 
  -4   3   5     2595.74     2541.03     44.27 o 
  -3   3   5     2990.15     2893.17     48.71 o 
  -2   3   5     2674.61     2396.66     42.45 o 
  -1   3   5     5472.78     5586.32     89.64 o 
   0   3   5       33.84       30.20      3.85 o 
   1   3   5     3561.14     3642.72     83.18 o 
   2   3   5     9329.47     9067.28    224.63 o 
   3   3   5     5394.52     5264.41    144.68 o 
   4   3   5     3762.78     3839.94     95.42 o 
   5   3   5      653.97      636.47     20.08 o 
   6   3   5      309.49      346.47     16.40 o 
   7   3   5     2980.44     3067.76     81.03 o 
   8   3   5     3291.83     3565.68    155.00 o 
  -9   4   5      195.83      216.21     12.35 o 
  -8   4   5       22.24       26.23      4.60 o 
  -7   4   5      686.47      735.89     14.54 o 
  -6   4   5      237.57      253.42     12.58 o 
  -5   4   5       12.32       21.71      5.89 o 
  -4   4   5     1377.05     1399.33     31.14 o 
  -3   4   5      721.49      742.00     16.88 o 
  -2   4   5      157.78      207.95      8.80 o 
  -1   4   5     2688.74     2699.27     55.05 o 
   0   4   5     1130.96     1128.49     25.60 o 
   1   4   5     6747.39     6816.59    128.45 o 
   2   4   5      543.73      545.98     15.54 o 
   3   4   5       59.31       68.65      5.93 o 
   4   4   5       19.32       27.10      5.78 o 
   5   4   5      557.86      541.45     23.43 o 
   6   4   5        7.98       20.07      5.07 o 
   7   4   5      775.61      831.97     25.30 o 
   8   4   5       33.83       54.42      9.45 o 
  -9   5   5      625.14      688.22     25.10 o 
  -8   5   5      387.92      399.57     12.27 o 
  -7   5   5      842.76      851.24     17.39 o 
  -6   5   5     1585.72     1580.32     35.48 o 
  -5   5   5     5707.55     5334.04     95.27 o 
  -4   5   5     5124.28     4972.26    102.30 o 
  -3   5   5      534.55      545.03     14.91 o 
  -2   5   5       50.39       71.08      6.11 o 
  -1   5   5     5159.82     5225.80    134.99 o 
   0   5   5    10072.65     9774.71    222.26 o 
   1   5   5     8499.21     8412.81    157.65 o 
   2   5   5     1698.25     1670.69     39.80 o 
   3   5   5      269.16      236.74      9.29 o 
   4   5   5      256.59      272.84     19.79 o 
   5   5   5     1826.28     1717.98     32.34 o 
   6   5   5     2303.76     2212.06     39.73 o 
   7   5   5     2812.16     2870.44     55.94 o 
   8   5   5     1572.90     1539.86     38.74 o 
  -9   6   5       27.31       47.96      6.77 o 
  -8   6   5        3.74       13.07      4.49 o 
  -7   6   5     1457.61     1340.16     29.98 o 
  -6   6   5      663.04      682.97     17.64 o 
  -5   6   5       13.54       17.13      4.24 o 
  -4   6   5      552.71      506.60     20.16 o 
  -3   6   5      730.44      690.40     17.89 o 
  -2   6   5      213.43      283.46     13.23 o 
  -1   6   5      790.45      709.12     32.46 o 
   0   6   5      271.08      289.99     12.25 o 
   1   6   5      231.48      260.58     10.63 o 
   2   6   5     2321.76     2349.99     44.56 o 
   3   6   5     1528.29     1483.04     37.73 o 
   4   6   5        1.70       21.81      4.96 o 
   5   6   5      165.11      197.21      8.17 o 
   6   6   5      111.27       98.51      7.28 o 
   7   6   5       17.31       19.97      7.34 o 
   8   6   5        4.57       19.48      4.78 o 
  -8   7   5      967.64      955.19     24.61 o 
  -7   7   5     1147.73     1063.43     24.65 o 
  -6   7   5      819.17      848.54     19.36 o 
  -5   7   5      901.75      901.92     22.26 o 
  -4   7   5     1240.98     1196.85     35.25 o 
  -3   7   5     1927.40     1806.02     57.75 o 
  -2   7   5     4366.39     4105.84    127.08 o 
  -1   7   5     2146.78     2158.79     52.52 o 
   0   7   5     2645.96     2547.20     48.36 o 
   1   7   5      562.42      521.35     19.95 o 
   2   7   5     2118.00     2085.34     41.59 o 
   3   7   5     3855.14     3649.46     63.81 o 
   4   7   5     1884.56     1783.45     30.57 o 
   5   7   5     2976.38     2705.67     41.37 o 
   6   7   5     1017.47      966.30     20.36 o 
   7   7   5      758.19      799.73     20.67 o 
   8   7   5     2289.59     2446.67     93.12 o 
  -8   8   5       21.61       26.88      6.25 o 
  -7   8   5      274.23      251.85      9.57 o 
  -6   8   5      131.49      154.91     11.97 o 
  -5   8   5        1.30        6.08      4.40 o 
  -4   8   5       50.48       78.38      6.54 o 
  -3   8   5      371.30      414.36     28.47 o 
  -2   8   5      123.60      116.34     11.94 o 
  -1   8   5     1107.23     1165.61     42.43 o 
   0   8   5      892.00      853.91     25.03 o 
   1   8   5      200.94      229.76     10.73 o 
   2   8   5        0.96       10.04      5.55 o 
   3   8   5        0.86        6.80      3.52 o 
   4   8   5      167.72      191.71      7.66 o 
   5   8   5       19.55       39.69      7.72 o 
   6   8   5       92.49       94.57      6.34 o 
   7   8   5      183.45      190.88      8.27 o 
   8   8   5       82.37       91.79      6.45 o 
  -8   9   5     1458.74     1528.51     34.91 o 
  -7   9   5     2383.23     2387.62     39.46 o 
  -6   9   5     1399.24     1352.54     33.87 o 
  -5   9   5      673.06      638.27     14.28 o 
  -4   9   5      944.36      946.77     18.26 o 
  -3   9   5     4173.71     4005.56     66.17 o 
  -2   9   5    12574.37    12115.06    228.89 o 
  -1   9   5     3654.16     3541.68    125.97 o 
   0   9   5      875.65      922.37     63.71 o 
   1   9   5       94.87      114.27     11.52 o 
   2   9   5      649.94      618.73     12.52 o 
   3   9   5     2352.30     2139.24     28.23 o 
   4   9   5     1516.93     1382.73     21.05 o 
   5   9   5     1190.24     1154.07     22.71 o 
   6   9   5      586.79      593.32     14.37 o 
   7   9   5      157.89      150.53      6.43 o 
  -7  10   5      151.57      159.69      7.47 o 
  -6  10   5       45.44       51.53      4.82 o 
  -5  10   5       51.91       44.60      5.58 o 
  -4  10   5      314.78      310.52      9.35 o 
  -3  10   5      177.83      203.49      8.70 o 
  -2  10   5      407.74      405.46     12.19 o 
  -1  10   5     1767.72     1724.20     32.83 o 
   0  10   5        9.58        5.48      3.90 o 
   1  10   5      272.45      267.32      7.84 o 
   2  10   5      581.48      589.96     10.96 o 
   3  10   5       69.59       64.50      5.57 o 
   4  10   5      496.50      513.70     11.97 o 
   5  10   5      537.42      549.48     18.79 o 
   6  10   5        3.17        8.97      3.74 o 
   7  10   5       88.15       83.89      4.85 o 
  -7  11   5      908.55      872.09     22.14 o 
  -6  11   5     2110.43     2131.36     33.95 o 
  -5  11   5     2215.97     2239.67     36.66 o 
  -4  11   5      521.20      552.69     13.44 o 
  -3  11   5      119.25      145.86      9.50 o 
  -2  11   5      601.28      611.96     15.54 o 
  -1  11   5     1544.80     1517.19     29.44 o 
   0  11   5     3475.91     3345.87     57.68 o 
   1  11   5     3629.16     3597.71     61.51 o 
   2  11   5      337.04      369.77     10.90 o 
   3  11   5      236.97      226.69      7.82 o 
   4  11   5     1263.47     1209.49     22.41 o 
   5  11   5     2407.88     2435.54     41.70 o 
   6  11   5     3295.47     3269.91     53.32 o 
  -6  12   5      417.06      410.04     10.93 o 
  -5  12   5       29.30       28.33      3.95 o 
  -4  12   5      299.88      298.98      9.65 o 
  -3  12   5      322.81      285.98      8.54 o 
  -2  12   5       47.41       51.28      4.40 o 
  -1  12   5      366.39      365.60     10.52 o 
   0  12   5      341.47      364.70     10.19 o 
   1  12   5      156.35      159.47      9.80 o 
   2  12   5        6.69        7.73      4.04 o 
   3  12   5       17.58       23.51      3.64 o 
   4  12   5      363.05      359.51      9.85 o 
   5  12   5       31.23       37.64      5.35 o 
   6  12   5      405.31      415.92     11.10 o 
  -5  13   5      951.61      963.17     23.24 o 
  -4  13   5      390.93      411.30      9.61 o 
  -3  13   5     1334.64     1318.15     26.42 o 
  -2  13   5      737.80      753.71     14.51 o 
  -1  13   5      914.75      956.38     19.03 o 
   0  13   5     1018.15     1035.79     34.05 o 
   1  13   5     1213.01     1248.24     31.65 o 
   2  13   5      898.29      891.35     20.92 o 
   3  13   5     2065.03     2084.30     44.97 o 
   4  13   5     1501.38     1503.48     27.14 o 
   5  13   5       88.91       69.17      4.61 o 
  -4  14   5       39.24       29.88      3.39 o 
  -3  14   5        2.18        3.73      2.84 o 
  -2  14   5        0.44        9.96      3.12 o 
  -1  14   5        0.89        9.38      3.45 o 
   0  14   5      148.57      161.52      6.52 o 
   1  14   5       44.20       45.48      6.15 o 
   2  14   5       24.80       24.77      5.20 o 
   3  14   5       52.30       67.76      5.28 o 
   4  14   5       80.97       79.80     13.50 o 
  -3  15   5      427.22      443.23     10.53 o 
  -2  15   5       47.06       43.34      4.62 o 
  -1  15   5      717.68      752.71     13.83 o 
   0  15   5     1008.02     1088.96     31.89 o 
   1  15   5      575.36      669.87     15.87 o 
   2  15   5     1067.76     1075.75     32.95 o 
   3  15   5     1104.66     1111.53     32.39 o 
   0  16   5       33.47       26.66      4.53 o 
  -9   0   6      926.36      939.42     38.08 o 
  -8   0   6     3167.90     3175.20     81.01 o 
  -7   0   6    10227.85     9899.43    210.11 o 
  -6   0   6     3628.03     3483.89     60.48 o 
  -5   0   6      376.31      424.66     21.79 o 
  -4   0   6      785.65      809.12     24.21 o 
  -3   0   6      766.37      712.57     21.08 o 
  -2   0   6     6272.93     5983.09    166.14 o 
  -1   0   6      849.10      649.01     24.51 o 
   0   0   6     2822.97     2851.69     79.17 o 
   1   0   6      492.48      588.75     42.10 o 
   2   0   6      861.02      806.58     39.30 o 
   3   0   6     5309.85     5297.58    172.08 o 
   4   0   6     7480.48     7704.76    246.38 o 
   5   0   6     2634.24     2600.98     81.87 o 
  -9   1   6        0.71       15.73      5.85 o 
  -8   1   6      388.27      396.81     11.45 o 
  -7   1   6      355.56      371.13     11.22 o 
  -6   1   6      154.13      179.62      6.61 o 
  -5   1   6       54.93       63.70      6.21 o 
  -4   1   6       21.58       37.47      4.89 o 
  -3   1   6     1226.50     1255.93     24.07 o 
  -2   1   6      845.66      980.79     22.11 o 
  -1   1   6      749.91      808.08     17.49 o 
   0   1   6     1327.08     1438.55     34.28 o 
   1   1   6      331.05      388.14     13.93 o 
   2   1   6     3238.43     3486.92     90.69 o 
   3   1   6     1588.82     1523.49    117.90 o 
   4   1   6       82.68       82.91     10.28 o 
   5   1   6      440.88      446.94     11.63 o 
   6   1   6      532.82      519.85     30.15 o 
  -9   2   6     1942.75     2032.40     69.62 o 
  -8   2   6     1672.22     1784.95     32.65 o 
  -7   2   6     1006.13     1036.89     20.36 o 
  -6   2   6     1058.87     1033.66     17.18 o 
  -5   2   6     3779.80     3714.15     72.76 o 
  -4   2   6     4831.00     4706.32     74.18 o 
  -3   2   6     3663.55     3632.50     60.40 o 
  -2   2   6     5526.17     5369.35     95.97 o 
  -1   2   6     1045.55      974.13     20.74 o 
   0   2   6     5243.51     5353.19    112.91 o 
   1   2   6     8785.63     8788.94    190.43 o 
   2   2   6     2050.13     2077.47     51.52 o 
   3   2   6     1519.21     1591.26     40.94 o 
   4   2   6      853.57      882.11     47.78 o 
   5   2   6     1233.07     1244.89     26.54 o 
   6   2   6     1898.24     1839.85     52.36 o 
   7   2   6     1209.23     1186.39     36.18 o 
  -9   3   6       39.76       40.51      9.14 o 
  -8   3   6        0.76        2.29      6.77 o 
  -7   3   6        0.64        9.62      4.51 o 
  -6   3   6     1958.13     1890.33     32.16 o 
  -5   3   6      341.88      351.45     10.00 o 
  -4   3   6      185.99      190.06     10.40 o 
  -3   3   6      898.31      941.00     24.18 o 
  -2   3   6       89.36      125.47      6.89 o 
  -1   3   6      383.33      371.72     12.30 o 
   0   3   6      310.38      391.13     11.27 o 
   1   3   6     1081.89     1116.20     29.44 o 
   2   3   6       72.36       76.67      8.01 o 
   3   3   6      269.74      295.52     19.30 o 
   4   3   6       20.12       22.49      6.44 o 
   5   3   6        0.44        3.92      4.40 o 
   6   3   6      224.23      236.49     11.55 o 
   7   3   6        3.29        3.23      7.02 o 
  -9   4   6      826.75      858.01     47.70 o 
  -8   4   6     1158.33     1121.07     22.85 o 
  -7   4   6     1136.01     1115.23     24.53 o 
  -6   4   6      381.76      399.61     13.71 o 
  -5   4   6     2948.55     2837.37     42.62 o 
  -4   4   6     1355.29     1318.48     41.47 o 
  -3   4   6     2416.50     2411.53     52.39 o 
  -2   4   6     1218.49     1221.44     26.51 o 
  -1   4   6     7423.35     7780.98    137.87 o 
   0   4   6     2734.48     2691.90     54.62 o 
   1   4   6     1183.45     1054.91     27.69 o 
   2   4   6     2376.45     2329.11     49.06 o 
   3   4   6     5214.50     5109.72    107.06 o 
   4   4   6     1405.66     1425.19     30.30 o 
   5   4   6     2178.63     2136.38     46.60 o 
   6   4   6     5162.92     4973.23     89.54 o 
   7   4   6      826.22      870.39     25.48 o 
   8   4   6      683.42      752.77     33.67 o 
  -9   5   6      212.40      196.71     18.75 o 
  -8   5   6        9.32       21.96      4.11 o 
  -7   5   6      218.57      219.19      9.93 o 
  -6   5   6      284.68      310.08     14.04 o 
  -5   5   6       14.94       23.97      4.53 o 
  -4   5   6       67.36       82.40      8.97 o 
  -3   5   6      236.58      270.68     11.83 o 
  -2   5   6      412.47      443.71     15.15 o 
  -1   5   6     1566.59     1623.16     41.10 o 
   0   5   6      272.78      339.54     12.01 o 
   1   5   6     1827.94     1898.31     37.79 o 
   2   5   6      347.95      373.07     12.14 o 
   3   5   6       38.97       55.24      6.94 o 
   4   5   6      243.60      239.12      8.54 o 
   5   5   6     1184.40     1124.04     20.88 o 
   6   5   6        1.67        9.59      4.97 o 
   7   5   6      201.38      210.93      9.97 o 
   8   5   6      149.25      140.44     14.45 o 
  -8   6   6      972.26      983.05     43.08 o 
  -7   6   6     1059.51     1044.21     31.01 o 
  -6   6   6     3333.69     3186.90     80.67 o 
  -5   6   6     2601.35     2435.49     47.40 o 
  -4   6   6       23.10       33.24      8.73 o 
  -3   6   6     2733.21     2670.06     65.19 o 
  -2   6   6     8315.18     8119.24    204.39 o 
  -1   6   6     9752.77     9024.90    249.36 o 
   0   6   6     1629.19     1624.89     33.35 o 
   1   6   6     1255.12     1253.57     27.28 o 
   2   6   6     1495.91     1515.77     32.56 o 
   3   6   6      971.53      907.60     19.50 o 
   4   6   6     3989.43     3837.67     49.76 o 
   5   6   6     1785.74     1722.57     39.38 o 
   6   6   6      285.08      291.44     11.15 o 
   7   6   6      771.91      802.76     17.58 o 
   8   6   6     1788.83     1661.44     59.01 o 
  -8   7   6      280.49      293.36      9.71 o 
  -7   7   6      193.55      165.74      9.25 o 
  -6   7   6      612.15      643.00     20.20 o 
  -5   7   6     1164.79     1166.88     25.82 o 
  -4   7   6      119.57      130.58      8.59 o 
  -3   7   6     2588.79     2300.67     97.89 o 
  -2   7   6      656.14      621.03     25.15 o 
  -1   7   6     2201.46     2131.56     59.93 o 
   0   7   6      413.82      413.40     19.01 o 
   1   7   6      237.32      248.03     11.32 o 
   2   7   6        2.85       10.38      4.62 o 
   3   7   6      383.14      369.64      8.09 o 
   4   7   6      234.28      247.88      7.72 o 
   5   7   6      553.86      552.06     14.35 o 
   6   7   6      109.98      104.91      6.91 o 
   7   7   6      250.54      241.96     10.25 o 
   8   7   6      360.41      347.38     22.09 o 
  -8   8   6      410.58      426.12     17.26 o 
  -7   8   6      193.86      183.64     11.10 o 
  -6   8   6     1997.47     1927.61     40.52 o 
  -5   8   6     1810.09     1687.48     40.18 o 
  -4   8   6     5501.46     5150.01    125.56 o 
  -3   8   6     1402.67     1315.68     29.33 o 
  -2   8   6       19.14        4.59      8.80 o 
  -1   8   6      932.90      930.83     33.27 o 
   0   8   6     3832.83     3635.96     94.56 o 
   1   8   6     2060.50     1983.25     43.66 o 
   2   8   6     2979.56     2718.21     33.22 o 
   3   8   6      277.76      265.28      7.15 o 
   4   8   6      246.87      262.73      8.82 o 
   5   8   6     1717.85     1629.16     29.87 o 
   6   8   6     2462.30     2586.67     44.95 o 
   7   8   6     2213.84     2218.31     37.84 o 
  -7   9   6       52.21       51.13      4.40 o 
  -6   9   6       31.89       22.60      5.80 o 
  -5   9   6       71.40       81.89      8.26 o 
  -4   9   6       56.26       59.68      5.91 o 
  -3   9   6      456.04      466.55     14.61 o 
  -2   9   6       97.55      110.16      7.87 o 
  -1   9   6      243.23      280.46     10.20 o 
   0   9   6      819.75      838.88     17.60 o 
   1   9   6       50.85       56.25      4.33 o 
   2   9   6      418.00      415.02      9.10 o 
   3   9   6       53.34       59.35      4.35 o 
   4   9   6        0.17        7.84      4.36 o 
   5   9   6       96.24      122.16      7.09 o 
   6   9   6       29.97       22.92      4.11 o 
   7   9   6      283.16      288.53      8.50 o 
  -7  10   6     1314.64     1269.91     37.10 o 
  -6  10   6     1772.74     1802.83     32.76 o 
  -5  10   6      786.60      807.83     18.17 o 
  -4  10   6     1445.01     1519.52     28.75 o 
  -3  10   6     1158.02     1122.25     22.33 o 
  -2  10   6     2431.71     2435.67     41.61 o 
  -1  10   6      978.32      963.47     20.70 o 
   0  10   6      838.50      792.28     16.24 o 
   1  10   6      803.50      781.74     14.99 o 
   2  10   6      754.68      741.36     16.47 o 
   3  10   6     1297.81     1266.53     21.34 o 
   4  10   6     2456.76     2396.62     37.99 o 
   5  10   6     1142.68     1135.41     22.21 o 
   6  10   6      215.13      198.53      7.03 o 
  -6  11   6        1.48        4.37      3.25 o 
  -5  11   6       12.72       18.15      4.26 o 
  -4  11   6      183.60      189.65      7.00 o 
  -3  11   6        1.18        3.61      3.46 o 
  -2  11   6       27.17       25.61      4.52 o 
  -1  11   6      341.85      342.26     12.83 o 
   0  11   6       28.44       30.58      4.75 o 
   1  11   6        6.82       20.91      5.79 o 
   2  11   6       24.44       26.42      4.44 o 
   3  11   6       50.17       66.78      6.27 o 
   4  11   6      233.32      228.52      7.15 o 
   5  11   6       84.46       81.92      5.16 o 
   6  11   6       26.71       19.92      3.21 o 
  -6  12   6      891.01      946.00     21.00 o 
  -5  12   6      689.39      705.80     13.57 o 
  -4  12   6      707.02      722.18     16.64 o 
  -3  12   6     1299.63     1322.80     22.56 o 
  -2  12   6      877.36      891.09     17.42 o 
  -1  12   6     1101.76     1064.70     20.98 o 
   0  12   6     1355.29     1419.33     29.49 o 
   1  12   6     1865.07     1775.93     41.46 o 
   2  12   6      913.10      950.03     22.02 o 
   3  12   6     1431.42     1448.58     24.38 o 
   4  12   6     1278.95     1248.24     23.20 o 
   5  12   6      353.79      351.05     10.00 o 
  -5  13   6        7.23        4.06      4.01 o 
  -4  13   6      239.72      236.90      6.17 o 
  -3  13   6       41.93       48.61      3.29 o 
  -2  13   6       83.94       89.19      4.51 o 
  -1  13   6        0.47        3.30      3.23 o 
   0  13   6      614.15      632.91     15.96 o 
   1  13   6       10.60       14.30      7.65 o 
   2  13   6      209.03      231.24      9.86 o 
   3  13   6       21.08       23.62      4.28 o 
   4  13   6       52.69       69.29      5.97 o 
  -4  14   6      970.98      959.96     56.49 o 
  -3  14   6      699.69      728.38     14.46 o 
  -2  14   6       23.55       26.41      3.11 o 
  -1  14   6      276.76      302.93      7.54 o 
   0  14   6     1498.14     1575.22     32.87 o 
   1  14   6     3584.25     3839.39     98.11 o 
   2  14   6     2241.23     2308.94     59.33 o 
   3  14   6      407.72      415.03     11.80 o 
  -2  15   6       80.79       72.45      4.64 o 
  -1  15   6       25.12       26.12      2.66 o 
   0  15   6      256.85      287.42      9.99 o 
   1  15   6       63.93       61.36      3.90 o 
  -9   1   7     1883.67     1784.59     78.55 o 
  -8   1   7     2671.84     2803.05     64.50 o 
  -7   1   7     1310.93     1308.55     25.06 o 
  -6   1   7      742.02      709.83     12.96 o 
  -5   1   7      103.25      114.01      7.61 o 
  -4   1   7     4732.08     4633.67     78.24 o 
  -3   1   7     5443.10     5340.34     99.20 o 
  -2   1   7     1466.03     1534.93     50.17 o 
  -1   1   7     2494.47     2596.26     65.12 o 
   0   1   7     1578.87     1530.52     41.10 o 
   1   1   7     2906.22     2706.78    118.11 o 
   2   1   7     7941.70     7592.16    173.32 o 
   3   1   7     2184.88     2055.53     58.09 o 
   4   1   7      454.15      488.77     12.22 o 
   5   1   7     1123.38     1108.98     29.94 o 
   6   1   7     1313.33     1421.45     35.26 o 
  -9   2   7       18.55       36.90      6.14 o 
  -8   2   7      253.38      290.65     10.43 o 
  -7   2   7       17.44       28.18      5.04 o 
  -6   2   7     2352.17     2346.81     36.13 o 
  -5   2   7      144.75      146.84      6.76 o 
  -4   2   7      153.34      174.97      9.78 o 
  -3   2   7        8.73       13.27      4.52 o 
  -2   2   7     1004.51     1087.21     29.34 o 
  -1   2   7      169.88      205.86     10.85 o 
   0   2   7      289.85      358.76     19.73 o 
   1   2   7      322.83      314.50     14.25 o 
   2   2   7      662.40      623.39     32.31 o 
   3   2   7      950.24      928.89     28.36 o 
   4   2   7       22.67       33.27      7.69 o 
   5   2   7      861.02      811.29     17.73 o 
   6   2   7       12.93       15.01      5.95 o 
   7   2   7      321.24      314.02     15.82 o 
  -9   3   7      401.04      402.11     25.26 o 
  -8   3   7      738.92      754.30     20.56 o 
  -7   3   7     2278.92     2337.90     46.07 o 
  -6   3   7     4855.17     4745.56     78.01 o 
  -5   3   7     3936.23     3703.74     55.79 o 
  -4   3   7       83.26      109.96      8.61 o 
  -3   3   7     2230.17     2218.25     43.65 o 
  -2   3   7     2836.04     2758.58     53.25 o 
  -1   3   7     1810.37     1666.11     34.37 o 
   0   3   7     2640.59     2614.63     57.58 o 
   1   3   7     2702.97     2696.74     57.87 o 
   2   3   7     1479.12     1503.87     37.96 o 
   3   3   7     2042.10     1982.35     60.62 o 
   4   3   7     4889.58     4510.11     62.16 o 
   5   3   7     1417.60     1411.81     24.57 o 
   6   3   7      215.46      225.53     12.20 o 
   7   3   7      479.66      483.71     19.69 o 
  -8   4   7       55.40       61.44      5.76 o 
  -7   4   7      278.27      271.15     11.98 o 
  -6   4   7      483.68      465.62     12.64 o 
  -5   4   7      695.01      715.47     16.15 o 
  -4   4   7     1120.63     1145.92     23.11 o 
  -3   4   7      107.06      110.85      8.72 o 
  -2   4   7      484.61      518.21     16.03 o 
  -1   4   7        3.28       10.94      4.95 o 
   0   4   7     1482.94     1546.21     34.61 o 
   1   4   7       10.30       12.94      4.20 o 
   2   4   7        8.64        2.55      7.77 o 
   3   4   7     1403.76     1386.20     29.00 o 
   4   4   7      719.64      699.73     15.23 o 
   5   4   7      223.58      256.95     10.84 o 
   6   4   7      478.48      459.72     14.59 o 
   7   4   7      165.25      184.92     12.74 o 
   8   4   7      135.85      140.91     15.87 o 
  -8   5   7      792.05      786.87     26.58 o 
  -7   5   7      357.42      399.51     13.88 o 
  -6   5   7      227.94      238.66      9.92 o 
  -5   5   7     7729.14     7487.11    124.52 o 
  -4   5   7     6094.88     5892.34     97.72 o 
  -3   5   7     4800.39     4711.59    100.86 o 
  -2   5   7     1335.11     1357.45     30.33 o 
  -1   5   7      659.53      660.67     24.90 o 
   0   5   7     2149.98     2201.37     54.71 o 
   1   5   7     4579.17     4452.19     96.95 o 
   2   5   7     5151.94     5016.24     98.40 o 
   3   5   7     2715.75     2627.64     33.08 o 
   4   5   7      249.24      265.01      9.45 o 
   5   5   7       84.04       87.31      7.61 o 
   6   5   7     1847.25     1731.70     35.56 o 
   7   5   7     1342.04     1430.67     35.92 o 
  -8   6   7      168.16      146.78      9.45 o 
  -7   6   7       47.07       53.27      9.22 o 
  -6   6   7      201.86      187.34     10.31 o 
  -5   6   7      744.52      726.63     22.04 o 
  -4   6   7       84.86       89.52      7.50 o 
  -3   6   7     2091.10     1996.21     55.37 o 
  -2   6   7       81.23       88.61     10.90 o 
  -1   6   7       96.93      121.98     13.63 o 
   0   6   7     1387.48     1379.31     35.90 o 
   1   6   7      102.57      103.26      8.00 o 
   2   6   7      182.94      224.21     10.78 o 
   3   6   7      481.74      482.53      8.94 o 
   4   6   7       15.12       17.65      3.20 o 
   5   6   7       47.74       35.33      5.63 o 
   6   6   7      153.57      191.28     14.20 o 
   7   6   7       21.89       12.00      4.55 o 
  -8   7   7      757.80      801.63     41.25 o 
  -7   7   7     1133.35     1038.93     31.31 o 
  -6   7   7     1125.45     1087.96     30.30 o 
  -5   7   7     2137.65     2043.69     52.24 o 
  -4   7   7     2578.64     2428.10     52.38 o 
  -3   7   7      173.61      180.50      9.97 o 
  -2   7   7     1885.62     1778.87     37.50 o 
  -1   7   7     3581.45     3420.26     59.09 o 
   0   7   7     1416.72     1406.62     26.25 o 
   1   7   7      266.52      276.30      9.95 o 
   2   7   7      433.29      414.26      8.57 o 
   3   7   7     1833.42     1790.34     24.24 o 
   4   7   7     1702.35     1751.05     28.78 o 
   5   7   7     3352.90     3132.84     54.13 o 
   6   7   7     2380.50     2203.25     38.98 o 
   7   7   7      530.07      508.60     20.18 o 
  -7   8   7       12.07       10.78      3.75 o 
  -6   8   7      265.68      254.87     12.64 o 
  -5   8   7       22.93       29.30      4.43 o 
  -4   8   7       34.77       45.10      5.86 o 
  -3   8   7     1236.59     1123.97     31.44 o 
  -2   8   7       94.22       88.87      7.18 o 
  -1   8   7     1054.83     1002.70     20.46 o 
   0   8   7     1559.90     1515.24     24.71 o 
   1   8   7       14.59       12.69      3.57 o 
   2   8   7       39.81       56.46      4.25 o 
   3   8   7      263.60      263.10      7.70 o 
   4   8   7        1.00        3.01      3.64 o 
   5   8   7       65.15       65.54      5.92 o 
   6   8   7      160.29      146.83      8.69 o 
   7   8   7      170.89      164.27     13.76 o 
  -7   9   7      802.30      826.70     19.64 o 
  -6   9   7     2826.96     2943.45     58.70 o 
  -5   9   7      703.04      699.60     16.99 o 
  -4   9   7      558.85      563.11     17.01 o 
  -3   9   7      232.86      257.14     10.35 o 
  -2   9   7     4318.54     4110.42     66.54 o 
  -1   9   7     3113.43     2927.16     49.67 o 
   0   9   7     2496.60     2432.29     39.02 o 
   1   9   7     1638.79     1534.98     23.96 o 
   2   9   7       41.74       55.68      4.42 o 
   3   9   7      630.82      592.25     11.76 o 
   4   9   7     3024.16     2776.45     41.80 o 
   5   9   7     3504.68     3321.18     55.41 o 
   6   9   7      306.71      322.54      8.87 o 
  -6  10   7      126.43      140.29      7.53 o 
  -5  10   7      120.07      140.90      6.68 o 
  -4  10   7       23.94       25.45      4.01 o 
  -3  10   7      850.65      824.92     16.33 o 
  -2  10   7      135.58      142.48      7.28 o 
  -1  10   7       14.82       25.75      4.58 o 
   0  10   7      414.50      424.67     20.72 o 
   1  10   7      265.80      272.47     10.94 o 
   2  10   7       25.24       20.13      3.99 o 
   3  10   7       14.34       19.27      3.45 o 
   4  10   7      152.65      150.07      7.90 o 
   5  10   7      102.80      103.61      5.54 o 
   6  10   7       80.21       98.78      4.57 o 
  -6  11   7      552.21      534.58     11.43 o 
  -5  11   7      460.74      481.88     11.79 o 
  -4  11   7     1391.32     1433.74     25.88 o 
  -3  11   7     1865.21     2025.36     32.96 o 
  -2  11   7      119.64      128.00      6.29 o 
  -1  11   7       33.78       53.55      4.84 o 
   0  11   7     1409.43     1455.17     48.84 o 
   1  11   7     2262.10     2248.20     43.69 o 
   2  11   7     1725.86     1783.25     37.34 o 
   3  11   7     1074.81      996.32     20.02 o 
   4  11   7      280.09      259.76      9.41 o 
   5  11   7      489.39      525.45     14.09 o 
  -5  12   7      368.06      358.63     15.34 o 
  -4  12   7       79.86       68.53      3.90 o 
  -3  12   7       17.85       16.59      2.82 o 
  -2  12   7      480.86      482.46     10.77 o 
  -1  12   7      292.68      284.93     15.29 o 
   0  12   7        2.39       11.60      3.84 o 
   1  12   7      657.31      690.29     17.42 o 
   2  12   7        0.89        3.24      3.51 o 
   3  12   7      190.61      207.17      8.57 o 
   4  12   7      139.31      119.88      6.54 o 
  -4  13   7      293.12      298.97      8.98 o 
  -3  13   7     1083.71     1048.72     19.92 o 
  -2  13   7     1015.07     1022.21     20.23 o 
  -1  13   7     3310.55     3339.95     64.95 o 
   0  13   7     2034.80     2094.79     37.97 o 
   1  13   7      407.87      424.66     11.63 o 
   2  13   7      567.93      549.81     14.92 o 
   3  13   7      818.15      808.38     20.15 o 
  -3  14   7      111.63      100.66      4.88 o 
  -2  14   7       25.92       26.01      2.18 o 
  -1  14   7      430.11      407.70      9.62 o 
   0  14   7       13.70       22.71      5.19 o 
   1  14   7        7.61       11.99      3.26 o 
   2  14   7       24.95       22.34      7.13 o 
  -8   0   8      691.07      712.13     24.93 o 
  -7   0   8     1282.15     1195.59     35.42 o 
  -6   0   8     3570.94     3622.14     96.84 o 
  -5   0   8      162.61      157.78     14.04 o 
  -4   0   8      244.61      298.07     18.89 o 
  -3   0   8     2371.70     2496.06     68.91 o 
  -2   0   8     7111.11     7122.34    252.10 o 
  -1   0   8     3261.31     3428.97    130.02 o 
   0   0   8     4455.64     4369.20    188.57 o 
   1   0   8     1380.12     1318.78     39.84 o 
   2   0   8     2390.66     2331.51     76.33 o 
   3   0   8     5058.55     4698.18     88.80 o 
   4   0   8     8000.04     7478.71    137.74 o 
   5   0   8     3069.28     3156.19     68.55 o 
   6   0   8      363.79      420.70     23.18 o 
  -8   1   8       22.62       28.45      6.74 o 
  -7   1   8      347.69      350.69     15.41 o 
  -6   1   8       66.31       76.05      5.58 o 
  -5   1   8      498.21      497.48     15.49 o 
  -4   1   8      598.16      618.81     15.18 o 
  -3   1   8       47.20       51.65      6.86 o 
  -2   1   8      119.15      120.92     10.29 o 
  -1   1   8      128.94      132.32     10.02 o 
   0   1   8      285.91      318.14     19.96 o 
   1   1   8     1223.93     1192.03     29.00 o 
   2   1   8       19.35       21.72      8.79 o 
   3   1   8     3449.45     3174.68     40.61 o 
   4   1   8      862.97      845.23     15.85 o 
   5   1   8       35.71       39.23      6.65 o 
   6   1   8      145.89      157.29      8.48 o 
   7   1   8      277.12      278.64     20.15 o 
  -8   2   8     2225.18     2360.44     54.90 o 
  -7   2   8     2099.88     2160.43     45.14 o 
  -6   2   8      134.76      148.38      8.63 o 
  -5   2   8       56.70       58.70      5.24 o 
  -4   2   8     2484.86     2423.89     41.61 o 
  -3   2   8     4292.71     4155.67     75.68 o 
  -2   2   8     6602.96     6386.29    142.08 o 
  -1   2   8     5249.39     5045.12    111.70 o 
   0   2   8     1640.42     1638.45     37.30 o 
   1   2   8     1184.42     1136.83     33.24 o 
   2   2   8     3310.71     3196.35     64.72 o 
   3   2   8     5212.19     5000.24     61.73 o 
   4   2   8     1016.52     1004.51     18.10 o 
   5   2   8      433.93      463.03     12.82 o 
   6   2   8      576.61      601.88     18.71 o 
   7   2   8      951.28      999.80     30.48 o 
  -8   3   8       41.57       50.62      6.55 o 
  -7   3   8      156.56      159.16      9.14 o 
  -6   3   8       10.20       12.92      5.09 o 
  -5   3   8     1765.91     1639.22     34.94 o 
  -4   3   8      165.93      174.54      8.52 o 
  -3   3   8       21.97       35.25      6.60 o 
  -2   3   8      107.00      129.23     11.33 o 
  -1   3   8      739.48      756.73     21.63 o 
   0   3   8      375.42      350.24     18.31 o 
   1   3   8      372.74      396.24     21.24 o 
   2   3   8        7.65        2.32      5.94 o 
   3   3   8       31.38       32.86      3.59 o 
   4   3   8       31.47       23.94      4.42 o 
   5   3   8       33.02       44.63      6.66 o 
   6   3   8      267.10      259.70     12.41 o 
   7   3   8       98.39       91.48      8.99 o 
  -8   4   8     1000.39      959.37     39.20 o 
  -7   4   8     3289.79     3457.75     74.00 o 
  -6   4   8     2942.24     2947.74     48.31 o 
  -5   4   8     2841.89     2827.26     48.74 o 
  -4   4   8      418.12      377.28     11.38 o 
  -3   4   8      825.79      810.35     21.35 o 
  -2   4   8      960.89      937.35     27.24 o 
  -1   4   8     1604.54     1634.97     39.13 o 
   0   4   8     1922.36     2006.20     56.12 o 
   1   4   8      856.89      844.61     25.58 o 
   2   4   8     3369.16     3143.47     42.36 o 
   3   4   8      320.71      337.02      8.48 o 
   4   4   8      584.39      611.71     16.28 o 
   5   4   8      774.86      777.99     21.84 o 
   6   4   8     2540.42     2486.07     55.40 o 
   7   4   8     1165.01     1178.19     34.72 o 
  -8   5   8        8.51       27.00      5.12 o 
  -7   5   8       53.64       71.73      7.65 o 
  -6   5   8       84.79       91.88      7.87 o 
  -5   5   8       69.51       77.45      9.78 o 
  -4   5   8      308.25      323.83     11.61 o 
  -3   5   8      331.15      357.59     10.38 o 
  -2   5   8       29.89       32.10      4.62 o 
  -1   5   8      300.64      299.46     16.76 o 
   0   5   8     1071.45     1045.94     28.47 o 
   1   5   8      329.37      323.75      9.05 o 
   2   5   8        0.08       13.94      5.10 o 
   3   5   8       46.69       55.58      5.71 o 
   4   5   8        9.06       18.83      5.89 o 
   5   5   8      133.99      157.45     17.67 o 
   6   5   8        0.99       16.29      5.61 o 
   7   5   8        0.21       10.76      4.69 o 
  -8   6   8      332.18      281.16     20.05 o 
  -7   6   8      765.64      719.53     28.37 o 
  -6   6   8     2607.42     2660.97     51.49 o 
  -5   6   8     8048.44     7608.29    201.24 o 
  -4   6   8     1082.27     1048.60     24.12 o 
  -3   6   8       16.06       24.56      5.07 o 
  -2   6   8     1536.14     1502.48     26.80 o 
  -1   6   8     3065.67     2917.42     45.73 o 
   0   6   8     1737.58     1581.12     29.84 o 
   1   6   8     3313.03     3098.26     54.81 o 
   2   6   8     1999.73     1922.83     24.52 o 
   3   6   8       19.52       35.26      5.90 o 
   4   6   8     1993.49     1856.51     38.15 o 
   5   6   8     2993.93     2787.91     52.85 o 
   6   6   8     1365.58     1323.39     27.66 o 
   7   6   8      177.89      182.51      8.47 o 
  -7   7   8      390.06      368.25     12.21 o 
  -6   7   8      113.98       93.50      8.65 o 
  -5   7   8      458.52      463.44     13.68 o 
  -4   7   8      142.31      138.62      7.74 o 
  -3   7   8        0.10        2.02      4.61 o 
  -2   7   8     2573.34     2367.70     49.78 o 
  -1   7   8      894.56      894.74     18.43 o 
   0   7   8       51.20       55.37      4.15 o 
   1   7   8     2213.11     2142.89     31.17 o 
   2   7   8      393.89      370.36      8.00 o 
   3   7   8       76.56       86.86      5.33 o 
   4   7   8      134.17      170.66      8.61 o 
   5   7   8       13.22       17.85      5.15 o 
   6   7   8      228.63      221.07     10.79 o 
   7   7   8      113.35      123.71      9.56 o 
  -7   8   8      107.85      110.97      5.38 o 
  -6   8   8      178.23      167.60      9.73 o 
  -5   8   8      653.51      665.53     17.91 o 
  -4   8   8     4270.11     4165.22    128.67 o 
  -3   8   8     4626.33     4270.97     87.56 o 
  -2   8   8     1002.36      934.61     35.43 o 
  -1   8   8       44.92       58.07      7.68 o 
   0   8   8      221.68      213.91      8.71 o 
   1   8   8     2590.87     2504.27     42.77 o 
   2   8   8     1989.90     1961.11     27.75 o 
   3   8   8     2737.71     2600.35     35.67 o 
   4   8   8     1262.97     1256.32     24.87 o 
   5   8   8      713.63      688.92     15.51 o 
   6   8   8      616.92      618.66     17.67 o 
  -6   9   8      406.52      409.43     11.56 o 
  -5   9   8       13.53       23.60      4.21 o 
  -4   9   8     2028.51     2009.29     36.87 o 
  -3   9   8      197.12      202.18      8.15 o 
  -2   9   8      595.93      603.42     15.79 o 
  -1   9   8       30.81       44.15      4.55 o 
   0   9   8       41.24       50.66      5.71 o 
   1   9   8       72.95       56.89      6.25 o 
   2   9   8      116.43      115.43      8.29 o 
   3   9   8        0.64       11.41      4.62 o 
   4   9   8      196.46      185.42      9.97 o 
   5   9   8        5.20        7.01      3.50 o 
   6   9   8      375.16      373.78     13.95 o 
  -6  10   8      739.20      718.52     14.46 o 
  -5  10   8      420.19      497.58     11.52 o 
  -4  10   8     2284.25     2382.64     60.33 o 
  -3  10   8     1324.31     1388.78     27.92 o 
  -2  10   8      121.16      135.18      8.12 o 
  -1  10   8     2389.53     2366.87     39.29 o 
   0  10   8     3959.19     3958.98     78.01 o 
   1  10   8     1019.49      997.93     23.35 o 
   2  10   8      386.44      357.47      9.73 o 
   3  10   8     1121.34     1140.19     24.36 o 
   4  10   8      724.23      735.53     15.43 o 
   5  10   8     2165.06     2219.22     57.94 o 
  -5  11   8       37.58       33.21      3.13 o 
  -4  11   8        1.17        1.37      2.65 o 
  -3  11   8      247.30      238.02      6.94 o 
  -2  11   8       40.68       43.30      5.34 o 
  -1  11   8      163.23      169.51      8.73 o 
   0  11   8      946.95      994.74     23.65 o 
   1  11   8      192.00      215.31      9.35 o 
   2  11   8       93.10       81.30      7.76 o 
   3  11   8       15.81       26.27      6.08 o 
   4  11   8       16.94       25.60      5.62 o 
  -4  12   8      388.38      371.12     15.41 o 
  -3  12   8     1075.87     1075.94     17.72 o 
  -2  12   8      354.00      382.25      9.62 o 
  -1  12   8      757.42      753.93     17.54 o 
   0  12   8     3177.88     3252.45     63.67 o 
   1  12   8     1394.11     1467.03     30.46 o 
   2  12   8      701.08      707.58     23.69 o 
   3  12   8      323.39      339.54     14.13 o 
   4  12   8      491.03      527.23     23.66 o 
  -3  13   8      120.49      107.93      6.48 o 
  -2  13   8       85.70       77.53      4.70 o 
  -1  13   8       73.04       60.84      4.38 o 
   0  13   8       54.59       52.22      3.78 o 
   1  13   8        4.66        8.18      2.70 o 
   2  13   8        2.50        6.30      7.77 o 
  -8   1   9     1396.12     1372.47     49.89 o 
  -7   1   9      546.71      608.46     21.02 o 
  -6   1   9     1547.79     1575.34     29.80 o 
  -5   1   9     1795.56     1860.72     45.22 o 
  -4   1   9     1275.10     1228.39     24.58 o 
  -3   1   9     4924.32     4705.28     68.75 o 
  -2   1   9     2889.51     2746.57     46.20 o 
  -1   1   9     2393.83     2311.82     46.73 o 
   0   1   9     1261.66     1290.52     20.93 o 
   1   1   9     1366.79     1315.89     19.36 o 
   2   1   9     1382.56     1319.42     18.03 o 
   3   1   9     4352.05     4150.90     57.20 o 
   4   1   9     1433.14     1446.87     28.52 o 
   5   1   9      438.28      476.19     12.22 o 
   6   1   9      178.06      201.58     10.16 o 
  -8   2   9      228.66      225.27     18.96 o 
  -7   2   9       88.63       99.93      7.67 o 
  -6   2   9       67.16       68.34      5.73 o 
  -5   2   9      968.20      981.50     23.71 o 
  -4   2   9        4.68       11.12      5.87 o 
  -3   2   9       28.40       36.33      5.10 o 
  -2   2   9      461.07      458.60     13.01 o 
  -1   2   9      835.74      823.82     19.80 o 
   0   2   9        1.62        7.90      5.35 o 
   1   2   9     8661.22     8436.26    101.58 o 
   2   2   9      469.60      460.67      9.85 o 
   3   2   9     1884.75     1778.35     26.25 o 
   4   2   9       31.77       39.75     13.09 o 
   5   2   9      327.13      344.38     13.98 o 
   6   2   9       96.63       94.87      8.13 o 
  -8   3   9      153.67      120.90     15.33 o 
  -7   3   9      832.85      905.06     23.79 o 
  -6   3   9     2482.27     2507.49     45.47 o 
  -5   3   9     3199.15     3128.18     52.78 o 
  -4   3   9     1896.80     1852.55     37.55 o 
  -3   3   9      314.61      314.79     10.93 o 
  -2   3   9      219.89      248.42      8.94 o 
  -1   3   9     2041.14     2044.60     32.29 o 
   0   3   9     5430.70     5167.17     63.96 o 
   1   3   9     1837.13     1853.97     26.51 o 
   2   3   9      705.87      719.95     13.69 o 
   3   3   9       60.21       73.65      4.81 o 
   4   3   9     1484.08     1488.00     32.77 o 
   5   3   9     2224.39     2195.85     41.55 o 
   6   3   9     2224.74     2362.97     52.19 o 
   7   3   9     1077.43     1113.41     35.99 o 
  -7   4   9      254.50      285.86     18.73 o 
  -6   4   9      436.33      434.05     14.20 o 
  -5   4   9       90.87       88.36      6.50 o 
  -4   4   9      985.81     1009.39     22.44 o 
  -3   4   9      997.93     1008.58     22.26 o 
  -2   4   9      163.57      170.96      7.94 o 
  -1   4   9     1570.21     1507.63     24.35 o 
   0   4   9     1170.15     1098.14     21.09 o 
   1   4   9       18.24       25.34      6.18 o 
   2   4   9      923.02      925.86     15.80 o 
   3   4   9      137.99      150.53      6.69 o 
   4   4   9      805.69      869.13     20.79 o 
   5   4   9      201.81      234.23     11.49 o 
   6   4   9        2.99       -2.73      4.80 o 
  -7   5   9     3001.66     2914.32    164.55 o 
  -6   5   9      578.50      643.44     36.44 o 
  -5   5   9       63.06       57.74      5.66 o 
  -4   5   9     1126.41     1180.04     23.14 o 
  -3   5   9     1096.19     1118.93     19.83 o 
  -2   5   9     2659.87     2687.34     54.44 o 
  -1   5   9     1520.92     1462.55     27.15 o 
   0   5   9      784.49      711.48     15.57 o 
   1   5   9     1132.46     1056.08     36.42 o 
   2   5   9     5565.68     5182.37    140.33 o 
   3   5   9     1234.62     1210.52     23.31 o 
   4   5   9     1275.47     1241.40     26.76 o 
   5   5   9      816.13      787.47     24.19 o 
   6   5   9      556.00      543.10     15.92 o 
  -7   6   9      195.90      199.98     17.28 o 
  -6   6   9        9.43       10.47      5.65 o 
  -5   6   9       21.60       25.28      4.45 o 
  -4   6   9      538.43      510.26     16.56 o 
  -3   6   9        0.50       12.52      4.23 o 
  -2   6   9        0.37        7.04      5.47 o 
  -1   6   9      184.84      167.18      7.65 o 
   0   6   9      162.65      195.98      7.63 o 
   1   6   9      317.57      333.92     10.13 o 
   2   6   9      159.67      160.60      6.72 o 
   3   6   9      152.70      143.01      8.11 o 
   4   6   9      434.38      407.60     13.03 o 
   5   6   9       98.29       83.96      8.86 o 
   6   6   9      124.70      128.71      7.48 o 
  -7   7   9     1005.76      895.96     38.12 o 
  -6   7   9     1383.00     1295.51     30.19 o 
  -5   7   9     2041.71     2013.89     61.34 o 
  -4   7   9     1762.41     1691.46     35.95 o 
  -3   7   9      697.64      688.80     16.22 o 
  -2   7   9      666.85      645.94     16.71 o 
  -1   7   9      331.22      316.26     14.87 o 
   0   7   9      667.00      686.76     27.23 o 
   1   7   9     2784.64     2712.98     42.66 o 
   2   7   9     1736.87     1672.03     26.29 o 
   3   7   9      951.27      940.61     23.91 o 
   4   7   9      309.57      305.23     12.87 o 
   5   7   9     1233.24     1283.87     29.31 o 
   6   7   9     1181.68     1236.35     28.50 o 
  -6   8   9       18.60       24.59      4.20 o 
  -5   8   9       56.41       56.73      5.09 o 
  -4   8   9       27.79       17.98      4.61 o 
  -3   8   9      204.57      211.84     16.75 o 
  -2   8   9        4.29        8.36      4.18 o 
  -1   8   9       24.14       28.69      7.29 o 
   0   8   9       59.17       49.05      7.89 o 
   1   8   9      135.87      120.54      7.72 o 
   2   8   9        4.46       10.38      4.29 o 
   3   8   9        1.13       11.31      3.84 o 
   4   8   9       29.71       29.76      7.74 o 
   5   8   9      112.56      101.12      6.62 o 
  -6   9   9      500.18      509.47     12.73 o 
  -5   9   9     2339.25     2431.21     43.37 o 
  -4   9   9     2729.82     2850.49     42.59 o 
  -3   9   9     1762.41     1798.96     29.97 o 
  -2   9   9      747.19      724.72     15.92 o 
  -1   9   9     1070.28     1087.56     24.50 o 
   0   9   9     1196.97     1223.27     26.19 o 
   1   9   9     3044.55     3013.49     64.31 o 
   2   9   9      829.79      863.89     17.38 o 
   3   9   9     1873.81     1892.58     36.32 o 
   4   9   9      530.31      563.48     13.85 o 
   5   9   9      986.66     1017.64     25.96 o 
  -5  10   9      130.60      111.74      6.24 o 
  -4  10   9       76.26       88.06      4.50 o 
  -3  10   9        3.73        6.97      3.71 o 
  -2  10   9        7.36       10.26      5.34 o 
  -1  10   9      223.57      225.42     13.69 o 
   0  10   9        9.78       19.01      4.87 o 
   1  10   9      147.52      147.69      7.15 o 
   2  10   9       39.06       44.31      5.77 o 
   3  10   9       59.54       81.72     10.18 o 
   4  10   9       56.06       48.81      4.43 o 
  -4  11   9     1071.64     1037.49     21.58 o 
  -3  11   9     3093.91     3126.81     75.25 o 
  -2  11   9     2192.84     2259.50     43.44 o 
  -1  11   9      607.08      645.33     20.04 o 
   0  11   9      128.70      123.00      8.51 o 
   1  11   9      175.42      190.79      8.67 o 
   2  11   9      608.45      683.91     17.24 o 
   3  11   9     1849.26     1814.54     75.40 o 
  -3  12   9      405.94      364.58     10.93 o 
  -2  12   9      223.32      232.15      7.68 o 
  -1  12   9      455.40      459.20     10.71 o 
   0  12   9       11.92       16.02      3.10 o 
   1  12   9      343.29      381.80     14.07 o 
   2  12   9      535.87      592.68     30.46 o 
  -7   0  10      439.62      434.22     24.32 o 
  -6   0  10     1022.81     1006.58     40.06 o 
  -5   0  10     4099.69     4097.38    100.23 o 
  -4   0  10     4628.31     4567.50    100.07 o 
  -3   0  10     1813.21     1742.00     62.30 o 
  -2   0  10      133.32      187.26     15.60 o 
  -1   0  10     1465.70     1347.73     29.75 o 
   0   0  10     2612.25     2532.20     59.05 o 
   1   0  10     1200.70     1201.36     35.75 o 
   2   0  10      256.09      263.14     10.13 o 
   3   0  10      904.13      910.65     32.11 o 
   4   0  10      832.16      784.18     23.67 o 
   5   0  10      737.53      796.61     33.53 o 
   6   0  10     2409.75     2266.86     87.99 o 
  -7   1  10       55.80       50.26      7.07 o 
  -6   1  10      224.98      228.49     16.57 o 
  -5   1  10       43.40       46.35      4.41 o 
  -4   1  10      495.58      464.65     13.02 o 
  -3   1  10      419.13      469.86     14.31 o 
  -2   1  10      195.76      199.72      8.76 o 
  -1   1  10      199.11      216.74      6.97 o 
   0   1  10     1645.87     1600.66     29.68 o 
   1   1  10        5.24       14.58      4.13 o 
   2   1  10      632.09      656.77     14.81 o 
   3   1  10      233.83      248.61     10.70 o 
   4   1  10       70.42       83.31      6.16 o 
   5   1  10       79.05      105.90      6.79 o 
   6   1  10      215.97      259.40     17.99 o 
  -7   2  10     2169.93     2283.20    111.42 o 
  -6   2  10     1073.18     1198.20     39.76 o 
  -5   2  10      337.96      337.38     12.88 o 
  -4   2  10      778.76      754.14     15.84 o 
  -3   2  10     1470.43     1525.82     28.46 o 
  -2   2  10     3605.75     3660.52     65.46 o 
  -1   2  10     4066.28     3874.31     55.81 o 
   0   2  10     1165.25     1118.63     21.02 o 
   1   2  10      418.95      431.56     10.42 o 
   2   2  10      476.00      491.65     16.21 o 
   3   2  10     2915.94     3008.26     55.24 o 
   4   2  10     3397.69     3509.79     62.81 o 
   5   2  10     1089.49     1140.66     24.71 o 
   6   2  10      293.40      289.66     23.90 o 
  -7   3  10        1.09        6.53      4.38 o 
  -6   3  10      516.33      548.79     20.49 o 
  -5   3  10       78.81       87.37      5.16 o 
  -4   3  10      347.84      367.42     10.58 o 
  -3   3  10      151.49      132.47      7.27 o 
  -2   3  10       23.37       36.55      5.68 o 
  -1   3  10       48.98       59.11      4.31 o 
   0   3  10      343.98      351.42     10.91 o 
   1   3  10      125.08      139.42      8.54 o 
   2   3  10      153.31      194.58      7.87 o 
   3   3  10      386.50      363.26     13.40 o 
   4   3  10      410.52      438.10     18.62 o 
   5   3  10      228.07      208.34     15.16 o 
   6   3  10        2.05        4.77      4.40 o 
  -7   4  10     1127.14     1072.62     26.95 o 
  -6   4  10     1598.14     1686.36     34.74 o 
  -5   4  10     1396.52     1458.06     34.18 o 
  -4   4  10      436.50      450.66     12.94 o 
  -3   4  10      500.36      563.85     16.11 o 
  -2   4  10     4585.58     4440.82     68.40 o 
  -1   4  10     1217.01     1237.24     23.95 o 
   0   4  10      541.39      579.68     21.26 o 
   1   4  10     1778.93     1749.21     31.60 o 
   2   4  10     2431.18     2403.47     37.46 o 
   3   4  10      212.88      212.60     10.65 o 
   4   4  10     1536.57     1584.03     31.63 o 
   5   4  10     1809.79     1887.70     40.26 o 
   6   4  10      502.67      509.25     14.90 o 
  -6   5  10      207.64      228.46      7.73 o 
  -5   5  10       29.24       46.99      4.23 o 
  -4   5  10      115.08      107.28      5.93 o 
  -3   5  10      312.49      334.05      9.89 o 
  -2   5  10        0.42       11.68      6.66 o 
  -1   5  10     1202.96     1150.67     25.56 o 
   0   5  10      319.59      332.22     14.93 o 
   1   5  10      322.49      329.32      9.98 o 
   2   5  10      169.87      204.18     11.64 o 
   3   5  10        0.37       -0.61      4.43 o 
   4   5  10       16.71       19.80      5.21 o 
   5   5  10        4.41        6.20      4.74 o 
   6   5  10       56.55       63.14      5.65 o 
  -6   6  10      736.71      643.72     24.76 o 
  -5   6  10      602.13      638.34     13.64 o 
  -4   6  10     1456.31     1535.30     28.07 o 
  -3   6  10     1639.93     1724.18     28.47 o 
  -2   6  10      226.02      213.94      9.71 o 
  -1   6  10      803.16      826.12     23.86 o 
   0   6  10     4232.85     4391.49    104.73 o 
   1   6  10     2217.84     2205.98     36.15 o 
   2   6  10     3072.71     3053.17     44.03 o 
   3   6  10      858.06      844.23     22.87 o 
   4   6  10       94.32      107.26      6.78 o 
   5   6  10     1052.29     1070.70     28.59 o 
  -6   7  10      187.94      158.62      7.50 o 
  -5   7  10       41.07       35.41      4.14 o 
  -4   7  10        2.04        7.47      3.67 o 
  -3   7  10      303.56      294.79      9.07 o 
  -2   7  10       24.41       38.22      7.68 o 
  -1   7  10       88.53       99.49      5.07 o 
   0   7  10       20.68       21.03      5.96 o 
   1   7  10       62.05       77.90     13.95 o 
   2   7  10      279.91      260.04      9.70 o 
   3   7  10       13.55       20.25      4.76 o 
   4   7  10        1.12        2.06      5.84 o 
   5   7  10      550.97      566.87     21.24 o 
  -5   8  10      538.73      557.52     15.31 o 
  -4   8  10      234.14      252.74      7.53 o 
  -3   8  10     2042.59     1997.86     39.07 o 
  -2   8  10     1644.36     1626.25     33.64 o 
  -1   8  10     1440.52     1389.59     29.20 o 
   0   8  10      166.49      157.12      8.41 o 
   1   8  10      362.89      375.70     17.48 o 
   2   8  10     1537.18     1529.59     34.87 o 
   3   8  10     2083.26     2100.35     42.51 o 
   4   8  10      722.24      736.48     20.99 o 
  -5   9  10       25.94       20.25      2.58 o 
  -4   9  10       11.72        5.54      2.43 o 
  -3   9  10      240.14      241.61      7.68 o 
  -2   9  10       17.59       34.46      3.58 o 
  -1   9  10      415.76      426.22     12.98 o 
   0   9  10      156.57      169.43      7.91 o 
   1   9  10        7.76        5.56      4.02 o 
   2   9  10       69.66       87.14      5.15 o 
   3   9  10      423.70      445.89     16.51 o 
   4   9  10       20.77       30.54      5.33 o 
  -4  10  10     2166.23     1987.44     53.02 o 
  -3  10  10      913.33      938.33     17.29 o 
  -2  10  10       82.62       94.44      7.20 o 
  -1  10  10      346.64      349.91     18.02 o 
   0  10  10      705.57      780.31     18.13 o 
   1  10  10     2200.27     2314.48     43.96 o 
   2  10  10      891.90      902.13     28.84 o 
   3  10  10      515.54      489.98     23.08 o 
  -3  11  10        2.96        4.34      2.53 o 
  -2  11  10        3.63        4.58      4.69 o 
  -1  11  10       84.78       88.91      4.50 o 
   0  11  10       34.99       24.02      3.11 o 
   1  11  10       85.51       76.51      8.42 o 
  -6   1  11     1791.52     2075.57     58.66 o 
  -5   1  11     1892.79     1940.83     35.37 o 
  -4   1  11      993.58      994.14     18.92 o 
  -3   1  11      912.75      984.82     22.28 o 
  -2   1  11      696.48      767.33     16.04 o 
  -1   1  11     1955.09     1917.13     36.56 o 
   0   1  11      613.82      572.06     13.54 o 
   1   1  11      543.91      533.09     15.41 o 
   2   1  11     1457.32     1501.51     41.88 o 
   3   1  11      676.06      664.85     19.78 o 
   4   1  11     1770.04     1912.28     54.37 o 
   5   1  11     2266.97     2323.17     63.48 o 
  -6   2  11        5.38       14.37      4.22 o 
  -5   2  11      234.55      249.90      8.36 o 
  -4   2  11       28.34       24.84      3.73 o 
  -3   2  11     1609.94     1552.09     28.58 o 
  -2   2  11       89.13       92.63      5.70 o 
  -1   2  11      300.56      284.10     10.37 o 
   0   2  11       35.65       38.94      7.54 o 
   1   2  11      314.44      304.76     12.60 o 
   2   2  11        1.93       12.90      4.87 o 
   3   2  11       16.39       19.66      7.27 o 
   4   2  11       13.16       24.58      5.45 o 
   5   2  11      393.48      432.44     16.33 o 
  -6   3  11      582.93      554.27     19.59 o 
  -5   3  11     1547.58     1595.31     29.81 o 
  -4   3  11     3133.71     3371.50     55.95 o 
  -3   3  11     2193.98     2216.43     38.05 o 
  -2   3  11      199.16      202.61      7.13 o 
  -1   3  11      147.21      179.37      9.78 o 
   0   3  11     3379.93     3402.88     65.91 o 
   1   3  11     2875.83     2950.57     61.82 o 
   2   3  11     1110.97     1183.09     23.21 o 
   3   3  11      782.57      835.62     20.46 o 
   4   3  11       51.28       59.16      5.47 o 
   5   3  11      213.13      216.35      9.56 o 
  -6   4  11      313.17      294.36     25.98 o 
  -5   4  11      264.79      260.15     15.04 o 
  -4   4  11        0.67        8.78      8.51 o 
  -3   4  11      228.57      246.50     11.91 o 
  -2   4  11      544.18      525.62     19.76 o 
  -1   4  11       11.30       27.56      6.28 o 
   0   4  11      456.71      518.69     18.09 o 
   1   4  11      173.93      227.94      8.86 o 
   2   4  11      192.05      200.81     14.56 o 
   3   4  11     1264.29     1245.26     27.29 o 
   4   4  11       33.83       36.60      4.82 o 
   5   4  11      202.14      177.84     10.98 o 
  -5   5  11      635.43      647.30     15.98 o 
  -4   5  11      161.22      174.32      7.59 o 
  -3   5  11      391.81      378.71     12.07 o 
  -2   5  11     2826.02     2728.63     53.27 o 
  -1   5  11     2462.34     2610.74     60.27 o 
   0   5  11     2739.67     2851.38     64.83 o 
   1   5  11     1238.32     1249.84     28.40 o 
   2   5  11      449.80      431.07     13.88 o 
   3   5  11     1262.84     1273.95     27.51 o 
   4   5  11     1485.82     1440.23     31.24 o 
   5   5  11      861.89      862.95     43.60 o 
  -5   6  11      119.85      121.26     11.77 o 
  -4   6  11       10.58        7.53      3.10 o 
  -3   6  11        0.99       10.15      3.84 o 
  -2   6  11      218.99      233.64     16.14 o 
  -1   6  11      290.45      301.05     12.26 o 
   0   6  11       79.19       79.96      7.03 o 
   1   6  11      110.42      122.50      6.32 o 
   2   6  11       64.37       68.83      9.06 o 
   3   6  11        3.84        6.55      4.23 o 
   4   6  11       60.22       61.78      6.10 o 
  -5   7  11     1094.12     1025.62     41.62 o 
  -4   7  11     1207.48     1107.60     26.70 o 
  -3   7  11     1062.34     1023.14     33.47 o 
  -2   7  11     1698.80     1608.24     64.05 o 
  -1   7  11      822.06      785.89     20.56 o 
   0   7  11      199.95      213.45      9.72 o 
   1   7  11     1443.00     1478.75     30.71 o 
   2   7  11     1717.02     1700.47     46.13 o 
   3   7  11      521.55      519.71     13.93 o 
   4   7  11      454.52      465.10     33.73 o 
  -4   8  11       32.31       27.76      3.05 o 
  -3   8  11       49.90       56.09      4.43 o 
  -2   8  11        1.28        6.15      3.80 o 
  -1   8  11        9.26       13.30      6.21 o 
   0   8  11       31.95       26.94      8.02 o 
   1   8  11       21.97       19.89      4.80 o 
   2   8  11        0.73        4.76      4.94 o 
   3   8  11      158.40      179.09      9.52 o 
  -3   9  11     1351.87     1346.29     23.44 o 
  -2   9  11      459.06      480.55     10.61 o 
  -1   9  11      572.01      622.35     14.52 o 
   0   9  11      356.90      394.39     11.24 o 
   1   9  11      916.53      954.48     25.59 o 
  -2  10  11      145.42      154.84     10.67 o 
  -1  10  11       31.48       39.66      4.51 o 
   0  10  11      390.46      409.47     13.88 o 
   1  10  11        2.39        0.41      4.70 o 
  -5   0  12      387.00      362.30     17.02 o 
  -4   0  12     3941.94     4240.42    100.67 o 
  -3   0  12     3402.36     3522.79    112.19 o 
  -2   0  12      553.34      665.04     35.25 o 
  -1   0  12      134.36      144.89     10.67 o 
   0   0  12      149.14      144.15     15.48 o 
   1   0  12     1114.84     1125.27     43.05 o 
   2   0  12     3349.93     3360.15    127.72 o 
   3   0  12     2912.83     3190.07    121.33 o 
   4   0  12      438.34      453.75     23.20 o 
  -5   1  12     1224.29     1341.19     38.17 o 
  -4   1  12      135.79      132.03      5.74 o 
  -3   1  12      611.08      625.01     19.44 o 
  -2   1  12      651.97      700.56     18.08 o 
  -1   1  12      377.23      351.14      9.95 o 
   0   1  12       17.37       26.10      5.01 o 
   1   1  12      297.45      290.82     17.55 o 
   2   1  12      218.73      235.59     16.46 o 
   3   1  12      434.88      458.77     17.26 o 
   4   1  12      251.89      270.80     11.80 o 
  -5   2  12      856.13      884.72     24.39 o 
  -4   2  12      301.09      297.44     11.47 o 
  -3   2  12      576.87      613.68     15.56 o 
  -2   2  12     1073.94     1149.63     34.93 o 
  -1   2  12     1353.69     1359.29     30.35 o 
   0   2  12     1584.46     1614.49     32.04 o 
   1   2  12      959.61      957.45     26.73 o 
   2   2  12      416.61      431.68     45.50 o 
   3   2  12     1239.54     1277.90     34.75 o 
   4   2  12     2068.94     2044.58     65.24 o 
  -5   3  12      104.25      107.40      8.94 o 
  -4   3  12        1.04        1.94      2.99 o 
  -3   3  12        1.13       10.07      5.06 o 
  -2   3  12        0.98        4.70      7.11 o 
  -1   3  12       81.20       83.05      8.51 o 
   0   3  12        0.38        3.21      8.02 o 
   1   3  12       10.83       11.73      3.39 o 
   2   3  12       50.24       52.46      7.24 o 
   3   3  12      139.72      161.45     10.05 o 
   4   3  12        9.73        4.42      4.30 o 
  -5   4  12     1314.83     1109.24     43.56 o 
  -4   4  12      792.37      722.21     25.62 o 
  -3   4  12      729.14      757.69     25.52 o 
  -2   4  12     1997.34     2036.02     48.42 o 
  -1   4  12     2117.70     2224.68     49.29 o 
   0   4  12      982.80     1041.94     23.40 o 
   1   4  12      534.88      542.48     14.65 o 
   2   4  12      302.06      348.43     17.55 o 
   3   4  12      140.98      139.81      8.21 o 
   4   4  12      354.04      340.17     18.22 o 
  -4   5  12       55.98       51.70      9.92 o 
  -3   5  12      177.33      157.77     10.23 o 
  -2   5  12      444.73      449.59     15.04 o 
  -1   5  12       82.55       73.72      6.16 o 
   0   5  12      113.83      111.15     11.38 o 
   1   5  12      119.32      121.60      6.17 o 
   2   5  12      253.66      247.70     13.86 o 
   3   5  12      198.44      204.67     10.98 o 
  -3   6  12     1391.99     1283.42     59.18 o 
  -2   6  12     1406.12     1312.08     28.64 o 
  -1   6  12      593.23      583.68     15.82 o 
   0   6  12      694.30      680.57     16.48 o 
   1   6  12     1555.36     1463.76     43.80 o 
   2   6  12     1181.73     1146.24     45.66 o 
   3   6  12      372.32      330.90     14.05 o 
  -3   7  12      117.48      102.00      8.02 o 
  -2   7  12       47.57       38.27      4.44 o 
  -1   7  12       13.11       25.16      9.16 o 
   0   7  12       33.08       44.57      3.81 o 
   1   7  12      308.17      304.48     16.52 o 
   2   7  12       27.43       29.63      6.47 o 
  -2   8  12      781.31      796.67     19.71 o 
  -1   8  12     2395.55     2474.80     65.46 o 
   0   8  12     1251.21     1259.66     35.09 o 
  -3   1  13      456.72      478.49     13.19 o 
  -2   1  13      521.74      527.64     19.38 o 
  -1   1  13      411.15      429.45     16.31 o 
   0   1  13     2016.51     1996.93     47.83 o 
   1   1  13     2292.77     2319.45     51.55 o 
   2   1  13      804.83      842.42     23.27 o 
  -3   2  13      207.18      161.84      7.38 o 
  -2   2  13       47.48       33.22      9.35 o 
  -1   2  13      484.70      553.80     25.00 o 
   0   2  13      109.66      103.58     11.56 o 
   1   2  13        4.58       10.29      6.87 o 
   2   2  13      224.57      243.16      9.98 o 
  -3   3  13     1634.24     1768.68     50.03 o 
  -2   3  13     1197.87     1217.67    109.40 o 
  -1   3  13      824.00      852.58     39.22 o 
   0   3  13      250.01      252.48     14.11 o 
   1   3  13      341.62      365.26     12.94 o 
   2   3  13     1885.17     1749.55     47.93 o 
  -2   4  13      100.56       86.41      5.97 o 
  -1   4  13      192.84      205.53      9.85 o 
   0   4  13      126.80      129.02     13.14 o 
   1   4  13      220.84      265.24     14.69 o 
  -2   5  13      203.03      188.67      9.68 o 
  -1   5  13     1834.66     1716.92     46.64 o 
   0   5  13     1865.54     1770.00     69.36 o 
                                                 
